# Supplementary material for: A high density recombination map of the pig reveals a correlation between sex-specific recombination and GC content
Source: BMC Genomics. 2012 Nov 15;13:586. doi: 10.1186/1471-2164-13-586 (PMC3499283; doi:10.1186/1471-2164-13-586)
Supplement: Additional file 1 — Average recombination rates (based on all 4 pedigrees) for all 1 Mb bins. [file 1471-2164-13-586-S1.txt]

Supplementary File 1: Average recombination rates (based on all 4 pedigrees) for all 1 Mb bins.
The start eand end position of the bins are shown in columns 4 and 6.
Start and end positions were based on the exact position of the SNPs on genome build Sscrofa10.2.
The names of the SNPs are shown in columns 3 and 5
ssc	Bin (1Mb)	snp start	position	snp end	position	rec rate
1	0	ASGA0000014	342481	MARC0110724	1166552	5,57E-05
1	1	MARC0110724	1166552	ASGA0000309	2010349	0,033156774
1	2	ASGA0000309	2010349	MARC0000620	3008501	0,065205067
1	3	MARC0000620	3008501	ALGA0000277	4022389	0,284949149
1	4	ALGA0000277	4022389	SIRI0001096	5008585	0,535138904
1	5	SIRI0001096	5008585	ALGA0000388	6010365	0,549508507
1	6	ALGA0000388	6010365	ALGA0119138	7149806	0,689349961
1	7	ALGA0119138	7149806	ASGA0000636	8004890	2,341984278
1	8	ASGA0000636	8004890	M1GA0000623	9221985	1,380694029
1	9	M1GA0000623	9221985	MARC0070803	10010333	1,407521139
1	10	MARC0070803	10010333	H3GA0056093	11012998	0,511606739
1	11	H3GA0056093	11012998	MARC0041880	12001630	2,154690089
1	12	MARC0041880	12001630	CASI0010077	13068895	0,733714842
1	13	CASI0010077	13068895	ALGA0001037	14097456	0,707173504
1	14	ALGA0001037	14097456	ALGA0001112	15045014	2,080100921
1	15	ALGA0001112	15045014	M1GA0000775	16038746	1,115163484
1	16	M1GA0000775	16038746	MARC0027620	17004757	1,649875491
1	17	MARC0027620	17004757	ASGA0001363	18150850	3,376926519
1	18	ASGA0001363	18150850	M1GA0000819	19017181	0,483507829
1	19	M1GA0000819	19017181	ALGA0001488	20022938	0,973771524
1	20	ALGA0001488	20022938	MARC0090401	21017894	1,643069291
1	21	MARC0090401	21017894	ASGA0001556	22042965	0,708104444
1	22	ASGA0001556	22042965	H3GA0054791	23041590	0,6562759
1	23	H3GA0054791	23041590	MARC0004459	24006028	1,139548062
1	24	MARC0004459	24006028	MARC0018818	25010377	2,492296678
1	25	MARC0018818	25010377	ALGA0001752	26091832	0,21450775
1	26	ALGA0001752	26091832	DRGA0000289	27020977	0,145283359
1	27	DRGA0000289	27020977	ALGA0001796	28050709	0,139959984
1	28	ALGA0001796	28050709	ALGA0001854	29026999	0,469760148
1	29	ALGA0001854	29026999	ASGA0001781	30017551	0,412945022
1	30	ASGA0001781	30017551	MARC0053321	31083972	0,875185875
1	31	MARC0053321	31083972	DRGA0000392	32021937	0,50957024
1	32	DRGA0000392	32021937	ASGA0001969	33008187	1,280529044
1	33	ASGA0001969	33008187	DRGA0000441	34041907	0,806664995
1	34	DRGA0000441	34041907	H3GA0001359	35046144	0,906527313
1	35	H3GA0001359	35046144	H3GA0001389	36021536	0,752027616
1	36	H3GA0001389	36021536	DRGA0000530	37112499	0,62586791
1	37	DRGA0000530	37112499	DRGA0000548	38044337	0,469203978
1	38	DRGA0000548	38044337	ASGA0002301	39114174	0,259681173
1	39	ASGA0002301	39114174	H3GA0001456	40017655	0,464794387
1	40	H3GA0001456	40017655	DRGA0000587	41031348	0,495880406
1	41	DRGA0000587	41031348	DRGA0000604	42106831	0,518442283
1	42	DRGA0000604	42106831	ALGA0002768	43045248	0,267664937
1	43	ALGA0002768	43045248	SIRI0000080	44013987	0,202267301
1	44	SIRI0000080	44013987	ASGA0002448	45116274	0,065890092
1	45	ASGA0002448	45116274	ASGA0002479	46197863	0,118474134
1	46	ASGA0002479	46197863	H3GA0001545	47322527	0,117584186
1	47	H3GA0001545	47322527	ALGA0002905	48013733	0,473513214
1	48	ALGA0002905	48013733	ASGA0002548	49026306	0,413215074
1	49	ASGA0002548	49026306	ALGA0003008	50034044	0,194448455
1	50	ALGA0003008	50034044	DRGA0000754	51037015	0,122682812
1	51	DRGA0000754	51037015	ALGA0003089	52040273	0,085258281
1	52	ALGA0003089	52040273	ALGA0003122	53023914	0,117320923
1	53	ALGA0003122	53023914	SIRI0000263	54033593	0,116748554
1	54	SIRI0000263	54033593	ALGA0003200	55040741	0,059632437
1	55	ALGA0003200	55040741	MARC0094661	56004411	0,130909849
1	56	MARC0094661	56004411	MARC0031638	57012775	0,49794908
1	57	MARC0031638	57012775	DRGA0000881	58006061	0,288777201
1	58	DRGA0000881	58006061	INRA0002365	59033524	0,918191849
1	59	INRA0002365	59033524	MARC0052536	60028739	0,245967312
1	60	MARC0052536	60028739	H3GA0001770	61002086	0,401862926
1	61	H3GA0001770	61002086	MARC0051679	62058511	0,070913159
1	62	MARC0051679	62058511	ASGA0002998	63025137	0,141326794
1	63	ASGA0002998	63025137	ASGA0003045	64018444	0,354161812
1	64	ASGA0003045	64018444	MARC0001388	65008123	0,256570101
1	65	MARC0001388	65008123	ASGA0003117	66015914	0,576190349
1	66	ASGA0003117	66015914	DRGA0001009	67050038	0,020485921
1	67	DRGA0001009	67050038	ASGA0003164	68187096	0,048037493
1	68	ASGA0003164	68187096	ALGA0003873	69039001	0,061015524
1	69	ALGA0003873	69039001	ALGA0003893	70002082	0,101059325
1	70	ALGA0003893	70002082	ASGA0097561	71065994	0,065110247
1	71	ASGA0097561	71065994	DRGA0001092	72094887	0,060202374
1	72	DRGA0001092	72094887	ALGA0003953	73100657	0,119798531
1	73	ALGA0003953	73100657	DRGA0001106	74019662	0,178403028
1	74	DRGA0001106	74019662	ALGA0004035	75002664	0,200792147
1	75	ALGA0004035	75002664	ASGA0003304	75994076	0,257247547
1	76	ASGA0003304	75994076	ASGA0083304	77011485	0,093849511
1	77	ASGA0083304	77011485	DRGA0001127	77999034	0,011313008
1	78	DRGA0001127	77999034	ALGA0004191	79048821	0,152869759
1	79	ALGA0004191	79048821	ASGA0003346	80117735	0,118920679
1	80	ASGA0003346	80117735	MARC0029520	81036664	0,333431725
1	81	MARC0029520	81036664	MARC0000006	82050327	0,305149797
1	82	MARC0000006	82050327	MARC0025539	83022518	0,182850866
1	83	MARC0025539	83022518	ASGA0003503	84007856	0,14270955
1	84	ASGA0003503	84007856	ASGA0098061	85248481	0,089348285
1	85	ASGA0098061	85248481	MARC0010696	86014836	0,1439733
1	86	MARC0010696	86014836	DRGA0001180	87012148	0,112920159
1	87	DRGA0001180	87012148	INRA0002998	88055468	0,441754816
1	88	INRA0002998	88055468	H3GA0002137	89376042	0,067787631
1	89	H3GA0002137	89376042	INRA0003035	90085632	0,072390798
1	90	INRA0003035	90085632	ASGA0003633	91015459	0,117727367
1	91	ASGA0003633	91015459	DBUN0003645	92004937	0,10863299
1	92	DBUN0003645	92004937	MARC0004543	93019315	0,380558482
1	93	MARC0004543	93019315	INRA0003161	94180981	0,049512977
1	94	INRA0003161	94180981	DRGA0001282	95079275	0,130620911
1	95	DRGA0001282	95079275	ASGA0003716	95995816	0,077603925
1	96	ASGA0003716	95995816	H3GA0002210	97039899	0,114656403
1	97	H3GA0002210	97039899	INRA0003215	98048248	0,050748287
1	98	INRA0003215	98048248	H3GA0002231	99205269	0,055333332
1	99	H3GA0002231	99205269	ASGA0003793	100021690	0,173864804
1	100	ASGA0003793	100021690	ALGA0004924	100995739	0,005316968
1	101	ALGA0004924	100995739	H3GA0002271	102071378	0,012633581
1	102	H3GA0002271	102071378	ALGA0004972	103047851	0,025430202
1	103	ALGA0004972	103047851	ASGA0003873	104073651	0,407297036
1	104	ASGA0003873	104073651	MARC0006105	105018683	0,255976371
1	105	MARC0006105	105018683	ALGA0005086	106042541	0,17235723
1	106	ALGA0005086	106042541	H3GA0002377	107075251	0,280604367
1	107	H3GA0002377	107075251	ASGA0004025	108004707	0,352468364
1	108	ASGA0004025	108004707	MARC0038164	109003582	0,367593249
1	109	MARC0038164	109003582	INRA0003497	110118325	0,037339868
1	110	INRA0003497	110118325	MARC0086394	111552970	0,080026438
1	111	MARC0086394	111552970	MARC0088166	112020122	0,15476059
1	112	MARC0088166	112020122	H3GA0002451	113009840	0,56347945
1	113	H3GA0002451	113009840	MARC0024008	114015245	0,304229871
1	114	MARC0024008	114015245	H3GA0002465	115016840	0,235943314
1	115	H3GA0002465	115016840	H3GA0002472	116031370	0,070694589
1	116	H3GA0002472	116031370	ALGA0005365	117096654	0,264881844
1	117	ALGA0005365	117096654	ALGA0005411	118042320	0,20315141
1	118	ALGA0005411	118042320	ASGA0004194	119004005	0,098515556
1	119	ASGA0004194	119004005	ALGA0005458	120194631	0,158452127
1	120	ALGA0005458	120194631	INRA0003745	121128221	0,397553968
1	121	INRA0003745	121128221	MARC0035967	121999146	0,154575589
1	122	MARC0035967	121999146	INRA0003807	123220315	0,235847158
1	123	INRA0003807	123220315	ALGA0005564	124014542	0,118091671
1	124	ALGA0005564	124014542	INRA0003847	125123092	0,468482527
1	125	INRA0003847	125123092	INRA0003877	126271024	0,051887743
1	126	INRA0003877	126271024	MARC0004631	127172643	0,241918153
1	127	MARC0004631	127172643	DRGA0001463	128248008	0,019177657
1	128	DRGA0001463	128248008	BGIS0004506	129025180	0,059475875
1	129	BGIS0004506	129025180	INRA0003960	130060199	0,37707008
1	130	INRA0003960	130060199	ASGA0004354	131011448	0,486963224
1	131	ASGA0004354	131011448	ASGA0004360	132029570	0,027162699
1	132	ASGA0004360	132029570	H3GA0002668	132999230	0,20565222
1	133	H3GA0002668	132999230	ASGA0004385	134051984	0,04000417
1	134	ASGA0004385	134051984	CADI0000524	135200531	0,115000448
1	135	CADI0000524	135200531	H3GA0002680	136200644	0,02480582
1	136	H3GA0002680	136200644	ASGA0004402	137035325	0,055091347
1	137	ASGA0004402	137035325	MARC0010832	137998037	0,424546876
1	138	MARC0010832	137998037	INRA0004079	139217790	0,05627394
1	139	INRA0004079	139217790	MARC0048256	139996752	0,127981954
1	140	MARC0048256	139996752	INRA0004128	141092891	0,01869886
1	141	INRA0004128	141092891	INRA0004144	142041071	0,054650641
1	142	INRA0004144	142041071	INRA0004170	143087067	0,16910926
1	143	INRA0004170	143087067	MARC0047539	144001096	0,171254405
1	144	MARC0047539	144001096	ASGA0004540	145020686	0,120575812
1	145	ASGA0004540	145020686	ALGA0006006	146032525	0,086412557
1	146	ALGA0006006	146032525	ASGA0004581	147041975	0,030740905
1	147	ASGA0004581	147041975	H3GA0002789	148011932	0,020295731
1	148	H3GA0002789	148011932	ALGA0006066	148999915	0,12547777
1	149	ALGA0006066	148999915	ALGA0006075	150237583	0,064449012
1	150	ALGA0006075	150237583	ALGA0006082	151203878	0,018324734
1	151	ALGA0006082	151203878	ASGA0004629	152002404	0,085378321
1	152	ASGA0004629	152002404	H3GA0002811	153144281	0,040083694
1	153	H3GA0002811	153144281	H3GA0002815	154076660	0,244190698
1	154	H3GA0002815	154076660	H3GA0002823	155011670	0,171010263
1	155	H3GA0002823	155011670	ASGA0004676	156019595	0,24716149
1	156	ASGA0004676	156019595	ALGA0006204	157003137	0,088469588
1	157	ALGA0006204	157003137	MARC0002985	157998086	0,317876762
1	158	MARC0002985	157998086	ASGA0004735	159034424	0,246781036
1	159	ASGA0004735	159034424	H3GA0002923	160024181	0,41438193
1	160	H3GA0002923	160024181	ASGA0004765	161003628	0,243340554
1	161	ASGA0004765	161003628	H3GA0055523	162006116	0,055033111
1	162	H3GA0055523	162006116	ASGA0004821	163013923	0,841034393
1	163	ASGA0004821	163013923	INRA0004641	164042900	0,197499732
1	164	INRA0004641	164042900	MARC0004229	165126925	0,257380343
1	165	MARC0004229	165126925	ASGA0004899	166065347	0,095833396
1	166	ASGA0004899	166065347	MARC0083025	167194551	0,118526545
1	167	MARC0083025	167194551	ALGA0006470	168247889	0,080100013
1	168	ALGA0006470	168247889	ASGA0004931	169007648	0,314036358
1	169	ASGA0004931	169007648	INRA0004778	170051398	0,046405811
1	170	INRA0004778	170051398	H3GA0003067	171389342	0,071073161
1	171	H3GA0003067	171389342	MARC0076018	172013706	0,212001025
1	172	MARC0076018	172013706	ALGA0006529	173010521	0,109000736
1	173	ALGA0006529	173010521	H3GA0003072	174018173	0,089139036
1	174	H3GA0003072	174018173	ASGA0004954	175226043	0,117940704
1	175	ASGA0004954	175226043	ALGA0006570	176029583	0,336477593
1	176	ALGA0006570	176029583	ALGA0006599	177006345	0,281606981
1	177	ALGA0006599	177006345	ALGA0006623	178024855	0,115974032
1	178	ALGA0006623	178024855	ALGA0006655	179002367	0,223060544
1	179	ALGA0006655	179002367	ASGA0005057	180163164	0,602894361
1	180	ASGA0005057	180163164	MARC0004843	181006837	0,187209902
1	181	MARC0004843	181006837	INRA0005046	182105893	0,240245395
1	182	INRA0005046	182105893	ALGA0006778	183094335	0,370077666
1	183	ALGA0006778	183094335	ASGA0005158	184000929	0,20659315
1	184	ASGA0005158	184000929	ALGA0006854	185048329	0,368405604
1	185	ALGA0006854	185048329	H3GA0003311	186244512	0,376147504
1	186	H3GA0003311	186244512	ASGA0005259	187085940	0,490737698
1	187	ASGA0005259	187085940	ALGA0006962	188025326	0,073284466
1	188	ALGA0006962	188025326	DRGA0001627	189025116	0,00863064
1	189	DRGA0001627	189025116	MARC0033388	190278915	0,005039263
1	190	MARC0033388	190278915	ALGA0007003	191055429	0,057737556
1	191	ALGA0007003	191055429	ALGA0007021	192669298	0,00978657
1	192	ALGA0007021	192669298	H3GA0003349	193093994	0,014605786
1	193	H3GA0003349	193093994	INRA0005315	194020406	0,057933423
1	194	INRA0005315	194020406	DIAS0000673	195015099	0,017629401
1	195	DIAS0000673	195015099	MARC0067494	196048459	0,010592838
1	196	MARC0067494	196048459	ALGA0007108	197179651	0,219631282
1	197	ALGA0007108	197179651	INRA0005357	198004282	0,020528991
1	198	INRA0005357	198004282	ALGA0119142	199041898	0,253741172
1	199	ALGA0119142	199041898	ALGA0007129	200027513	0,125535027
1	200	ALGA0007129	200027513	DRGA0001766	201005516	0,16191501
1	201	DRGA0001766	201005516	ASGA0005397	202021384	0,160043885
1	202	ASGA0005397	202021384	ALGA0007194	203020847	0,153008298
1	203	ALGA0007194	203020847	MARC0009706	204023854	0,15176059
1	204	MARC0009706	204023854	H3GA0003422	205020361	0,217264627
1	205	H3GA0003422	205020361	MARC0023555	206038795	0,206997012
1	206	MARC0023555	206038795	INRA0005522	207036700	0,663895681
1	207	INRA0005522	207036700	ASGA0005465	208051940	0,309239165
1	208	ASGA0005465	208051940	DRGA0001818	208999979	0,089847833
1	209	DRGA0001818	208999979	ALGA0007361	210049844	0,07273103
1	210	ALGA0007361	210049844	ALGA0007369	211151578	0,012758714
1	211	ALGA0007369	211151578	MARC0044664	212595746	0,096095531
1	212	MARC0044664	212595746	H3GA0003484	213014666	0,411799551
1	213	H3GA0003484	213014666	ASGA0005520	214033032	0,249254633
1	214	ASGA0005520	214033032	ALGA0007449	215042412	0,057062576
1	215	ALGA0007449	215042412	MARC0100716	216019228	0,183870151
1	216	MARC0100716	216019228	INRA0005700	217483331	0,05827735
1	217	INRA0005700	217483331	ALGA0007502	218007243	0,0438794
1	218	ALGA0007502	218007243	INRA0005707	219151821	0,076672791
1	219	INRA0005707	219151821	DRGA0001841	220102612	0,01416141
1	220	DRGA0001841	220102612	INRA0005726	221235093	0,104196827
1	221	INRA0005726	221235093	INRA0005733	222007904	0,187001904
1	222	INRA0005733	222007904	DRGA0001865	223043310	0,124535729
1	223	DRGA0001865	223043310	MARC0011360	224000157	0,154219845
1	224	MARC0011360	224000157	INRA0005758	225595709	0,096649924
1	225	INRA0005758	225595709	ALGA0007580	226149776	0,173973382
1	226	ALGA0007580	226149776	ASGA0005581	227018020	0,401616207
1	227	ASGA0005581	227018020	ALGA0007632	228038772	0,12628111
1	228	ALGA0007632	228038772	H3GA0003586	229000633	0,117532006
1	229	H3GA0003586	229000633	ALGA0007707	230021584	0,122096915
1	230	ALGA0007707	230021584	CAIL0000097	231003149	0,171212631
1	231	CAIL0000097	231003149	INRA0005876	232040879	0,33214645
1	232	INRA0005876	232040879	ALGA0007787	233185660	0,140832859
1	233	ALGA0007787	233185660	ALGA0007805	234059149	0,089913241
1	234	ALGA0007805	234059149	MARC0049741	235179193	0,093977089
1	235	MARC0049741	235179193	DRGA0001945	236058941	0,02660587
1	236	DRGA0001945	236058941	SIRI0000195	237029410	0,008844797
1	237	SIRI0000195	237029410	ASGA0005686	238102917	0,121806021
1	238	ASGA0005686	238102917	MARC0097782	239045601	0,195909092
1	239	MARC0097782	239045601	H3GA0003655	240011062	0,061040679
1	240	H3GA0003655	240011062	H3GA0003665	241074745	0,227203085
1	241	H3GA0003665	241074745	MARC0033050	242079698	0,197447174
1	242	MARC0033050	242079698	ASGA0005726	243011910	0,191847525
1	243	ASGA0005726	243011910	ALGA0007967	244008725	0,186451465
1	244	ALGA0007967	244008725	DIAS0004495	245008421	0,224164804
1	245	DIAS0004495	245008421	ASGA0005761	246005498	0,190831975
1	246	ASGA0005761	246005498	H3GA0055689	247017119	0,141834549
1	247	H3GA0055689	247017119	DRGA0001997	248065286	0,274826655
1	248	DRGA0001997	248065286	ALGA0008113	249012536	0,515418074
1	249	ALGA0008113	249012536	ALGA0008149	249998570	0,26438594
1	250	ALGA0008149	249998570	MARC0092620	251044409	0,205497837
1	251	MARC0092620	251044409	ALGA0008198	252039022	0,05981217
1	252	ALGA0008198	252039022	DIAS0001793	252997864	0,025110193
1	253	DIAS0001793	252997864	ALGA0008236	254016770	0,024658601
1	254	ALGA0008236	254016770	DRGA0002098	255032767	0,094932365
1	255	DRGA0002098	255032767	DRGA0002123	256001453	0,530596229
1	256	DRGA0002123	256001453	DRGA0002145	257001258	0,136164238
1	257	DRGA0002145	257001258	MARC0085056	258021815	0,296536004
1	258	MARC0085056	258021815	ALGA0008427	259019570	0,107256709
1	259	ALGA0008427	259019570	MARC0034775	260134029	0,218878651
1	260	MARC0034775	260134029	MARC0047151	261028547	0,162592517
1	261	MARC0047151	261028547	MARC0009506	262017674	0,099211205
1	262	MARC0009506	262017674	H3GA0003891	263216091	0,201394524
1	263	H3GA0003891	263216091	DIAS0003096	264047505	0,166680125
1	264	DIAS0003096	264047505	MARC0012678	265041087	0,6274857
1	265	MARC0012678	265041087	ALGA0008593	266007391	0,552189224
1	266	ALGA0008593	266007391	ALGA0008647	267026000	0,331677143
1	267	ALGA0008647	267026000	MARC0095678	268014122	0,708922677
1	268	MARC0095678	268014122	INRA0006750	269092739	0,8844183
1	269	INRA0006750	269092739	DRGA0002233	270102816	0,248392501
1	270	DRGA0002233	270102816	ALGA0008860	271028077	0,17548153
1	271	ALGA0008860	271028077	INRA0006832	272028559	0,446935782
1	272	INRA0006832	272028559	INRA0006858	273002529	0,338124951
1	273	INRA0006858	273002529	INRA0003953	274127937	0,096669902
1	274	INRA0003953	274127937	ALGA0008933	275078557	0,128896602
1	275	ALGA0008933	275078557	INRA0006908	276112956	0,071680526
1	276	INRA0006908	276112956	ALGA0008970	277105135	0,134258831
1	277	ALGA0008970	277105135	ALGA0008983	278271067	0,13813896
1	278	ALGA0008983	278271067	H3GA0004197	279069362	1,096392214
1	279	H3GA0004197	279069362	ALGA0009060	280005940	0,736754155
1	280	ALGA0009060	280005940	ALGA0009135	281129371	1,022955184
1	281	ALGA0009135	281129371	ASGA0006683	282001963	1,052864536
1	282	ASGA0006683	282001963	MARC0021903	282998551	0,64979284
1	283	MARC0021903	282998551	ASGA0006805	284235344	1,256874074
1	284	ASGA0006805	284235344	ALGA0123800	284998024	1,061997194
1	285	ALGA0123800	284998024	H3GA0004412	286007661	0,753692838
1	286	H3GA0004412	286007661	ASGA0007029	286998337	1,055591367
1	287	ASGA0007029	286998337	ASGA0007081	288024268	0,613758894
1	288	ASGA0007081	288024268	MARC0090745	289048882	0,670813869
1	289	MARC0090745	289048882	H3GA0052791	290260126	1,18949539
1	290	H3GA0052791	290260126	ALGA0009811	291021694	0,555380443
1	291	ALGA0009811	291021694	ALGA0122208	292036476	1,042565549
1	292	ALGA0122208	292036476	DRGA0002444	292998740	0,373661013
1	293	DRGA0002444	292998740	MARC0042411	294017947	0,830092325
1	294	MARC0042411	294017947	ASGA0007441	294752044	2,199515504
1	296	ALGA0010213	296003591	H3GA0004837	297148442	0,192348426
1	297	H3GA0004837	297148442	H3GA0004851	298042326	0,355187889
1	298	H3GA0004851	298042326	M1GA0001575	299053656	0,963750275
1	299	M1GA0001575	299053656	ALGA0010455	300316974	0,817971756
1	300	ALGA0010455	300316974	H3GA0004924	301003643	0,523173173
1	301	H3GA0004924	301003643	ASGA0007777	302231716	2,614606498
1	302	ASGA0007777	302231716	ASGA0007824	303008877	3,027148052
1	303	ASGA0007824	303008877	ALGA0010777	304042460	0,799067973
1	304	ALGA0010777	304042460	M1GA0001857	305110723	1,974249561
1	305	M1GA0001857	305110723	ALGA0010933	306090744	0,833494
1	306	ALGA0010933	306090744	H3GA0005335	307138630	1,55039923
1	307	H3GA0005335	307138630	M1GA0026399	308146449	0,099829797
1	308	M1GA0026399	308146449	ALGA0118442	308184301	0,003370135
2	0	MARC0053324	489542	M1GA0025119	1021191	0,258392552
2	1	M1GA0025119	1021191	H3GA0055669	2010989	1,409501477
2	2	H3GA0055669	2010989	ALGA0109310	3166230	1,925140782
2	3	ALGA0109310	3166230	ALGA0011480	4110608	1,812025784
2	4	ALGA0011480	4110608	ALGA0011510	5075058	1,129339969
2	5	ALGA0011510	5075058	ASGA0008705	6018125	1,243669826
2	6	ASGA0008705	6018125	H3GA0005798	7026232	1,446965267
2	7	H3GA0005798	7026232	ASGA0008864	8022443	1,576223515
2	8	ASGA0008864	8022443	ALGA0011764	9098547	1,101153651
2	9	ALGA0011764	9098547	H3GA0005949	10013178	1,409757756
2	10	H3GA0005949	10013178	ASGA0101291	11066709	0,995165541
2	11	ASGA0101291	11066709	H3GA0006023	12110297	1,178969902
2	12	H3GA0006023	12110297	DIAS0004771	12967586	1,37075122
2	15	ASGA0083343	15690961	MARC0027612	16030402	2,134162258
2	16	MARC0027612	16030402	MARC0099191	17186566	0,352623406
2	17	MARC0099191	17186566	ALGA0012199	18146391	0,767720735
2	18	ALGA0012199	18146391	ALGA0106124	19099121	2,151530717
2	19	ALGA0106124	19099121	ASGA0092196	20008168	2,850082125
2	20	ASGA0092196	20008168	H3GA0006250	21003130	0,878938788
2	21	H3GA0006250	21003130	MARC0039631	22265735	0,580599589
2	22	MARC0039631	22265735	INRA0008385	23018675	1,055530899
2	23	INRA0008385	23018675	H3GA0006290	24033064	0,739420052
2	24	H3GA0006290	24033064	H3GA0006306	25056011	0,173021355
2	25	H3GA0006306	25056011	ALGA0012634	26004268	0,749436707
2	26	ALGA0012634	26004268	MARC0035544	27137409	0,604731681
2	27	MARC0035544	27137409	ALGA0124274	28013337	1,730927467
2	28	ALGA0124274	28013337	ASGA0099650	29115937	2,462453478
2	29	ASGA0099650	29115937	ALGA0012816	30141776	0,843642848
2	30	ALGA0012816	30141776	ASGA0009814	31294292	0,316568106
2	31	ASGA0009814	31294292	ASGA0009845	32027800	0,69097628
2	32	ASGA0009845	32027800	MARC0068888	33044257	0,584508685
2	33	MARC0068888	33044257	ALGA0012925	34084545	0,320478406
2	34	ALGA0012925	34084545	MARC0061061	35054445	0,220743856
2	35	MARC0061061	35054445	MARC0092955	36008750	0,858700083
2	36	MARC0092955	36008750	ALGA0013002	37277512	0,069480863
2	37	ALGA0013002	37277512	MARC0017558	38144228	0,121101529
2	38	MARC0017558	38144228	ALGA0113239	39185102	0,020012771
2	39	ALGA0113239	39185102	ALGA0013038	40072508	0,083493315
2	40	ALGA0013038	40072508	ALGA0013079	41011761	0,244745581
2	41	ALGA0013079	41011761	ALGA0013180	42063092	0,523992048
2	42	ALGA0013180	42063092	M1GA0002860	43009789	0,522026807
2	43	M1GA0002860	43009789	ALGA0112451	44080004	0,632779143
2	44	ALGA0112451	44080004	DIAS0000957	45046753	0,416079574
2	45	DIAS0000957	45046753	DRGA0002974	46053572	0,406251793
2	46	DRGA0002974	46053572	ASGA0097325	47151814	0,657107404
2	47	ASGA0097325	47151814	ALGA0013618	48125078	0,644166182
2	48	ALGA0013618	48125078	DRGA0002992	49185691	0,326554619
2	49	DRGA0002992	49185691	ASGA0097814	50036228	0,563551452
2	50	ASGA0097814	50036228	M1GA0024860	51003535	0,514943774
2	51	M1GA0024860	51003535	DRGA0003000	52042198	0,364891574
2	52	DRGA0003000	52042198	MARC0043071	53067453	0,236607697
2	53	MARC0043071	53067453	ALGA0013993	54381571	0,007158096
2	54	ALGA0013993	54381571	ALGA0112770	55200111	0,016095893
2	55	ALGA0112770	55200111	MARC0101455	56469735	0,015610247
2	56	MARC0101455	56469735	MARC0081975	57011989	0,021792266
2	57	MARC0081975	57011989	MARC0065336	58377827	0,031186742
2	58	MARC0065336	58377827	MARC0027644	59243470	0,295931555
2	59	MARC0027644	59243470	ASGA0010483	60022633	0,134189463
2	60	ASGA0010483	60022633	H3GA0006864	61106499	0,236734393
2	61	H3GA0006864	61106499	ALGA0013914	62015620	0,089968576
2	62	ALGA0013914	62015620	MARC0059264	62521678	0,271644655
2	65	ASGA0096884	65057680	ALGA0013811	66048253	0,134994268
2	66	ALGA0013811	66048253	MARC0013527	67308766	0,134274605
2	67	MARC0013527	67308766	MARC0013967	67726867	0,050950618
2	69	DIAS0000914	69067480	MARC0006299	70061497	0,126332736
2	70	MARC0006299	70061497	ALGA0115713	71726032	0,164799708
2	71	ALGA0115713	71726032	ALGA0106490	72042065	0,364885222
2	72	ALGA0106490	72042065	MARC0013030	73076347	0,183404125
2	73	MARC0013030	73076347	MARC0042519	74063668	0,078839122
2	74	MARC0042519	74063668	ALGA0013721	75594507	0,263885675
2	75	ALGA0013721	75594507	MARC0030590	76315462	0,151323482
2	76	MARC0030590	76315462	MARC0104888	77011684	0,173651731
2	77	MARC0104888	77011684	ALGA0102692	77635095	0,13986856
2	78	ALGA0102692	77635095	MARC0029487	77558461	0,030866312
2	80	MARC0037265	80129606	MARC0041592	81034415	0,397019781
2	81	MARC0041592	81034415	ASGA0010541	82002123	0,259187869
2	82	ASGA0010541	82002123	MARC0030589	83080749	0,233616065
2	83	MARC0030589	83080749	ASGA0010561	84026553	0,752446276
2	84	ASGA0010561	84026553	DRGA0003057	85036318	0,260425263
2	85	DRGA0003057	85036318	ASGA0010625	86139077	0,384833698
2	86	ASGA0010625	86139077	M1GA0002974	87007147	0,352920826
2	87	M1GA0002974	87007147	ALGA0014193	88047491	0,528833613
2	88	ALGA0014193	88047491	DRGA0003092	89007639	0,199603692
2	89	DRGA0003092	89007639	ALGA0014302	90053305	0,43864224
2	90	ALGA0014302	90053305	DRGA0003111	91003962	0,262775786
2	91	DRGA0003111	91003962	MARC0104082	92110624	0,413073015
2	92	MARC0104082	92110624	H3GA0007165	93318735	0,066439577
2	93	H3GA0007165	93318735	ALGA0014442	94085488	0,218348515
2	94	ALGA0014442	94085488	SIRI0000014	95014748	0,095931304
2	95	SIRI0000014	95014748	MARC0055959	96053472	0,054588127
2	96	MARC0055959	96053472	ASGA0010935	97079984	0,139519923
2	97	ASGA0010935	97079984	INRA0009055	98002439	0,555493795
2	98	INRA0009055	98002439	MARC0008405	99044666	0,142473827
2	99	MARC0008405	99044666	H3GA0007213	100248260	0,023764769
2	100	H3GA0007213	100248260	MARC0019188	101225558	0,087720847
2	101	MARC0019188	101225558	H3GA0007225	102047786	0,248317052
2	102	H3GA0007225	102047786	CASI0005590	103008035	0,133488529
2	103	CASI0005590	103008035	MARC0016242	104256453	0,197277022
2	104	MARC0016242	104256453	ALGA0114304	105029085	0,293188625
2	105	ALGA0114304	105029085	ALGA0014696	106268468	0,095608472
2	106	ALGA0014696	106268468	ASGA0096522	107011848	0,614187152
2	107	ASGA0096522	107011848	H3GA0007274	108005632	0,287362468
2	108	H3GA0007274	108005632	DRGA0003276	109051523	0,221569444
2	109	DRGA0003276	109051523	H3GA0007290	110206423	0,197113766
2	110	H3GA0007290	110206423	MARC0103716	111019898	0,212293572
2	111	MARC0103716	111019898	ALGA0014885	112079833	0,118635304
2	112	ALGA0014885	112079833	DRGA0003336	113050322	0,382965255
2	113	DRGA0003336	113050322	INRA0009310	114047843	0,175995539
2	114	INRA0009310	114047843	CASI0008627	115316017	0,042100878
2	115	CASI0008627	115316017	ALGA0014984	116053045	0,052333505
2	116	ALGA0014984	116053045	ALGA0015023	117038311	0,058573776
2	117	ALGA0015023	117038311	H3GA0007369	118010721	0,64580468
2	118	H3GA0007369	118010721	H3GA0007391	119044783	0,370692909
2	119	H3GA0007391	119044783	MARC0052388	120009260	0,352002383
2	120	MARC0052388	120009260	ASGA0011348	121032595	0,445112172
2	121	ASGA0011348	121032595	H3GA0007455	122010013	0,300068995
2	122	H3GA0007455	122010013	ASGA0011504	123010574	0,859953599
2	123	ASGA0011504	123010574	ALGA0106889	124021778	0,72590546
2	124	ALGA0106889	124021778	ALGA0117661	125009891	0,397460927
2	125	ALGA0117661	125009891	MARC0080651	126052812	1,239038193
2	126	MARC0080651	126052812	MARC0029403	127056884	0,164589323
2	127	MARC0029403	127056884	MARC0036757	128229377	0,405485589
2	128	MARC0036757	128229377	ALGA0015640	129003155	0,380541631
2	129	ALGA0015640	129003155	MARC0021146	130043084	0,172134046
2	130	MARC0021146	130043084	ASGA0097366	131005861	0,647717851
2	131	ASGA0097366	131005861	ASGA0011734	132050009	1,076889927
2	132	ASGA0011734	132050009	ASGA0011745	133019436	1,792862869
2	133	ASGA0011745	133019436	ALGA0105633	134190065	2,696607422
2	134	ALGA0105633	134190065	ASGA0100118	135007186	1,262781228
2	135	ASGA0100118	135007186	DRGA0003597	136291478	1,182498373
2	136	DRGA0003597	136291478	ALGA0015991	137046877	0,654916195
2	137	ALGA0015991	137046877	CASI0009217	138026728	1,552042699
2	138	CASI0009217	138026728	ALGA0016154	139003438	0,933802106
2	139	ALGA0016154	139003438	ALGA0016212	140002186	0,510279908
2	140	ALGA0016212	140002186	ALGA0016284	141030437	0,909694222
2	141	ALGA0016284	141030437	ALGA0115517	142053892	2,044323208
2	142	ALGA0115517	142053892	ALGA0104158	143053245	1,39296415
2	143	ALGA0104158	143053245	ALGA0016529	144115312	1,794918296
2	144	ALGA0016529	144115312	ASGA0012460	145227998	1,466527684
2	145	ASGA0012460	145227998	ASGA0012482	146154303	1,323007034
2	146	ASGA0012482	146154303	DIAS0004724	147103000	1,116825804
2	147	DIAS0004724	147103000	M1GA0024750	148083454	1,307314721
2	148	M1GA0024750	148083454	ASGA0012539	149113136	0,834118102
2	149	ASGA0012539	149113136	MARC0050442	150092062	1,675124438
2	150	MARC0050442	150092062	ALGA0123585	151012311	2,835379368
2	151	ALGA0123585	151012311	ALGA0016809	152016160	0,905902284
2	152	ALGA0016809	152016160	ASGA0012738	153002555	0,719830742
2	153	ASGA0012738	153002555	DIAS0001058	154040051	1,002257489
2	154	DIAS0001058	154040051	ALGA0118223	155041400	1,584837435
2	155	ALGA0118223	155041400	ASGA0105629	156102759	0,663261672
2	156	ASGA0105629	156102759	M1GA0003346	157145316	0,127153587
2	157	M1GA0003346	157145316	M1GA0003605	158014368	0,139793904
2	158	M1GA0003605	158014368	ALGA0017071	158326301	3,65E-05
3	1	MARC0034822	1460912	ASGA0083999	2039422	0,054321534
3	2	ASGA0083999	2039422	DRGA0003754	3029529	0,099767453
3	3	DRGA0003754	3029529	ALGA0112153	4049332	1,146068639
3	4	ALGA0112153	4049332	ALGA0106290	5152563	4,864293529
3	5	ALGA0106290	5152563	ALGA0017286	6011282	4,338455967
3	6	ALGA0017286	6011282	ALGA0017310	7322544	1,037769742
3	7	ALGA0017310	7322544	ASGA0098960	8593791	0,838610682
3	8	ASGA0098960	8593791	MARC0088651	9000666	0,938153286
3	9	MARC0088651	9000666	ASGA0013277	10146328	1,897570425
3	10	ASGA0013277	10146328	MARC0018471	11054114	0,866049544
3	11	MARC0018471	11054114	SIRI0001321	12001168	1,794259095
3	12	SIRI0001321	12001168	ASGA0102969	13048423	0,866916673
3	13	ASGA0102969	13048423	DRGA0003789	14007265	0,36980392
3	14	DRGA0003789	14007265	H3GA0008875	15010975	1,099763714
3	15	H3GA0008875	15010975	H3GA0055069	16029880	4,630858847
3	16	H3GA0055069	16029880	ALGA0124306	17091063	2,022884024
3	17	ALGA0124306	17091063	CASI0005117	18088698	1,546534494
3	18	CASI0005117	18088698	DIAS0001357	19077421	1,797056673
3	19	DIAS0001357	19077421	ASGA0094854	20058173	0,738086762
3	20	ASGA0094854	20058173	ALGA0017946	21010393	0,836127835
3	21	ALGA0017946	21010393	DRGA0017556	22551656	1,08565647
3	22	DRGA0017556	22551656	ALGA0018006	23015607	0,075866575
3	23	ALGA0018006	23015607	ASGA0103399	24010664	0,343118295
3	24	ASGA0103399	24010664	MARC0110831	25162049	0,142902851
3	25	MARC0110831	25162049	MARC0108510	26002460	0,172195378
3	26	MARC0108510	26002460	ASGA0083973	27041644	0,568970027
3	27	ASGA0083973	27041644	H3GA0009113	28053055	0,510546526
3	28	H3GA0009113	28053055	ALGA0106253	29024154	0,126388527
3	29	ALGA0106253	29024154	ASGA0014055	30055615	0,222859477
3	30	ASGA0014055	30055615	ALGA0106201	31012875	0,988571832
3	31	ALGA0106201	31012875	ALGA0118220	32351023	0,232091114
3	32	ALGA0118220	32351023	ASGA0093236	33179088	0,555851911
3	33	ASGA0093236	33179088	ALGA0018446	34033763	0,156370446
3	34	ALGA0018446	34033763	ALGA0018484	35024144	0,623397083
3	35	ALGA0018484	35024144	H3GA0009279	36052842	0,328491832
3	36	H3GA0009279	36052842	MARC0073946	37023012	0,677611825
3	37	MARC0073946	37023012	MARC0010129	38091792	0,68791127
3	38	MARC0010129	38091792	MARC0057691	39128984	0,272689134
3	39	MARC0057691	39128984	MARC0023922	40003536	0,047858152
3	40	MARC0023922	40003536	M1GA0004304	40155642	0,143006504
3	45	ALGA0018634	45593990	MARC0033704	46226311	0,139604564
3	46	MARC0033704	46226311	ASGA0091492	47360942	0,122086661
3	47	ASGA0091492	47360942	H3GA0009377	48316538	0,159885127
3	48	H3GA0009377	48316538	ASGA0014434	49011623	0,206962969
3	49	ASGA0014434	49011623	ASGA0014499	50158729	0,74546103
3	50	ASGA0014499	50158729	ALGA0115229	51053503	0,228351549
3	51	ALGA0115229	51053503	H3GA0009504	52025538	0,198130263
3	52	H3GA0009504	52025538	ALGA0018936	53003881	0,323131002
3	53	ALGA0018936	53003881	ALGA0018977	54006786	0,20826542
3	54	ALGA0018977	54006786	ALGA0019000	55028381	0,258987385
3	55	ALGA0019000	55028381	MARC0023781	56005947	0,288594223
3	56	MARC0023781	56005947	ASGA0014695	57006572	0,36844122
3	57	ASGA0014695	57006572	ASGA0014712	58013180	0,570449959
3	58	ASGA0014712	58013180	ASGA0014732	59012808	0,197205377
3	59	ASGA0014732	59012808	H3GA0009664	60015652	0,285491968
3	60	H3GA0009664	60015652	DIAS0004525	61035420	0,330131002
3	61	DIAS0004525	61035420	MARC0002930	62074849	0,379809314
3	62	MARC0002930	62074849	DIAS0000493	63016890	0,14057048
3	63	DIAS0000493	63016890	MARC0067647	64090641	0,213086551
3	64	MARC0067647	64090641	MARC0043068	65094505	0,064765427
3	65	MARC0043068	65094505	ASGA0098950	66077719	0,087692485
3	66	ASGA0098950	66077719	MARC0033012	67011470	0,512272436
3	67	MARC0033012	67011470	ALGA0019533	68009516	0,429902659
3	68	ALGA0019533	68009516	ASGA0015001	69657253	0,087709288
3	69	ASGA0015001	69657253	DRGA0004003	70056327	0,245779364
3	70	DRGA0004003	70056327	ALGA0123349	71272011	0,51896481
3	71	ALGA0123349	71272011	MARC0036115	72009115	0,605112597
3	72	MARC0036115	72009115	MARC0012502	73049739	0,312996182
3	73	MARC0012502	73049739	MARC0017599	74026878	0,355620885
3	74	MARC0017599	74026878	MARC0009481	75394519	0,842653058
3	75	MARC0009481	75394519	ASGA0015117	76065598	0,306432639
3	76	ASGA0015117	76065598	DRGA0017696	77112515	0,582512421
3	77	DRGA0017696	77112515	ALGA0019782	78029770	0,819495966
3	78	ALGA0019782	78029770	MARC0001022	79174785	0,442321619
3	79	MARC0001022	79174785	ALGA0019801	80053531	0,495866092
3	80	ALGA0019801	80053531	ASGA0015206	81005314	0,517137147
3	81	ASGA0015206	81005314	MARC0049833	82177624	0,248194273
3	82	MARC0049833	82177624	DRGA0017542	83277793	0,108864876
3	83	DRGA0017542	83277793	ALGA0019892	84463162	0,155888877
3	84	ALGA0019892	84463162	MARC0036095	85125505	0,248575803
3	85	MARC0036095	85125505	ALGA0107390	86085644	0,498034097
3	86	ALGA0107390	86085644	H3GA0009997	87200902	0,175535517
3	87	H3GA0009997	87200902	ALGA0019922	88203650	0,142129531
3	88	ALGA0019922	88203650	MARC0101546	89138287	0,04207974
3	89	MARC0101546	89138287	ALGA0019966	90020437	0,087063114
3	90	ALGA0019966	90020437	DIAS0001745	91190315	0,203758652
3	91	DIAS0001745	91190315	DIAS0001020	92452832	0,034633542
3	92	DIAS0001020	92452832	ALGA0124438	93074982	0,178017592
3	93	ALGA0124438	93074982	ALGA0020027	94060695	0,046590763
3	94	ALGA0020027	94060695	ALGA0020047	95247199	0,044548543
3	95	ALGA0020047	95247199	ALGA0105697	96070459	0,127385382
3	96	ALGA0105697	96070459	ASGA0098090	97223093	0,266990501
3	97	ASGA0098090	97223093	ALGA0020072	98356238	0,282103804
3	98	ALGA0020072	98356238	DIAS0001623	99313315	0,415128834
3	99	DIAS0001623	99313315	ASGA0015363	100098050	0,546441482
3	100	ASGA0015363	100098050	ALGA0020209	101264650	1,154357127
3	101	ALGA0020209	101264650	INRA0011183	102090846	0,393446124
3	102	INRA0011183	102090846	ASGA0015494	103029683	0,546937831
3	103	ASGA0015494	103029683	ALGA0020318	104064335	0,738891864
3	104	ALGA0020318	104064335	DRGA0004096	105029466	0,631304232
3	105	DRGA0004096	105029466	INRA0011285	106010885	0,573681016
3	106	INRA0011285	106010885	ASGA0097215	107092112	0,218944837
3	107	ASGA0097215	107092112	H3GA0010237	108100697	0,258326467
3	108	H3GA0010237	108100697	MARC0089576	109118738	0,354851369
3	109	MARC0089576	109118738	ASGA0015654	110005181	0,392116611
3	110	ASGA0015654	110005181	DRGA0004146	111033114	1,249251436
3	111	DRGA0004146	111033114	ALGA0020605	112022721	0,249924571
3	112	ALGA0020605	112022721	M1GA0004568	113053130	0,315982694
3	113	M1GA0004568	113053130	ALGA0020715	114189663	0,786588591
3	114	ALGA0020715	114189663	H3GA0010357	115009623	0,97629157
3	115	H3GA0010357	115009623	MARC0051243	116048549	1,337469099
3	116	MARC0051243	116048549	H3GA0010463	117078107	0,748607583
3	117	H3GA0010463	117078107	ASGA0015984	118182476	1,240843848
3	118	ASGA0015984	118182476	ASGA0016106	119006428	0,974647927
3	119	ASGA0016106	119006428	ALGA0114071	120072833	1,98878909
3	120	ALGA0114071	120072833	H3GA0053824	121035021	0,812773785
3	121	H3GA0053824	121035021	DIAS0000694	122042998	0,979254222
3	122	DIAS0000694	122042998	ASGA0016299	123015205	2,131748229
3	123	ASGA0016299	123015205	ASGA0016309	124028104	0,19268485
3	124	ASGA0016309	124028104	ASGA0016343	125197050	1,002422118
3	125	ASGA0016343	125197050	ALGA0021244	126010993	2,042082115
3	126	ALGA0021244	126010993	ALGA0021293	126989393	1,710155253
3	128	ASGA0016407	128165961	ASGA0016442	129005942	0,537320142
3	129	ASGA0016442	129005942	INRA0011705	130050180	3,964151448
3	130	INRA0011705	130050180	MARC0027808	131191678	0,790903828
3	131	MARC0027808	131191678	ASGA0016595	132154665	0,863069776
3	132	ASGA0016595	132154665	ALGA0021563	133313157	0,740478439
3	133	ALGA0021563	133313157	ALGA0110366	134085817	1,373678761
3	134	ALGA0110366	134085817	H3GA0011011	135011301	3,611003024
3	135	H3GA0011011	135011301	MARC0092020	136029014	1,032667034
3	136	MARC0092020	136029014	H3GA0011038	137058702	0,600907047
3	137	H3GA0011038	137058702	ASGA0102422	138489340	1,887731861
3	138	ASGA0102422	138489340	MARC0071101	139055473	0,417711472
3	139	MARC0071101	139055473	MARC0074301	140256294	0,687977618
3	140	MARC0074301	140256294	ASGA0016877	141033116	0,10107222
3	141	ASGA0016877	141033116	DRGA0004334	141500331	0,007672892
4	0	ASGA0016959	95368	ALGA0029781	1003897	0,085379146
4	1	ALGA0029781	1003897	MARC0034221	2035615	0,998142715
4	2	MARC0034221	2035615	H3GA0011333	3032371	0,928397911
4	3	H3GA0011333	3032371	ALGA0022251	4040391	1,134640588
4	4	ALGA0022251	4040391	ASGA0017502	5006687	1,932619874
4	5	ASGA0017502	5006687	ALGA0022524	6007874	0,555268273
4	6	ALGA0022524	6007874	ALGA0022682	7067626	1,252752653
4	7	ALGA0022682	7067626	ASGA0017901	8188473	3,404330108
4	8	ASGA0017901	8188473	ASGA0018040	9005118	3,193286028
4	9	ASGA0018040	9005118	ASGA0018114	10036803	1,548011128
4	10	ASGA0018114	10036803	MARC0057350	11002675	1,330538089
4	11	MARC0057350	11002675	ASGA0018300	12003384	1,253219136
4	12	ASGA0018300	12003384	H3GA0012015	13008743	2,183435716
4	13	H3GA0012015	13008743	ALGA0023378	14003125	0,738001846
4	14	ALGA0023378	14003125	DRGA0004480	15016104	1,359415556
4	15	DRGA0004480	15016104	ASGA0093554	16069475	0,930418453
4	16	ASGA0093554	16069475	ALGA0103991	17061052	1,946510008
4	17	ALGA0103991	17061052	DRGA0004510	18008464	1,353788332
4	18	DRGA0004510	18008464	DRGA0004528	19015552	0,86229538
4	19	DRGA0004528	19015552	ASGA0018865	20010437	1,195959344
4	20	ASGA0018865	20010437	ALGA0023877	21086107	1,550298646
4	21	ALGA0023877	21086107	MARC0026903	22012168	1,607333074
4	22	MARC0026903	22012168	H3GA0012352	23244733	1,082898322
4	23	H3GA0012352	23244733	ASGA0019027	24167536	0,363944615
4	24	ASGA0019027	24167536	DRGA0004597	25019533	1,452902398
4	25	DRGA0004597	25019533	ALGA0024108	26012865	0,288611502
4	26	ALGA0024108	26012865	MARC0007208	27041022	0,180021803
4	27	MARC0007208	27041022	H3GA0012397	28013430	0,043809568
4	28	H3GA0012397	28013430	DRGA0004651	29042837	0,134248989
4	29	DRGA0004651	29042837	ALGA0024219	30042309	0,18669694
4	30	ALGA0024219	30042309	ASGA0019112	31003651	0,505992676
4	31	ASGA0019112	31003651	ALGA0024289	32034432	0,243218434
4	32	ALGA0024289	32034432	MARC0016020	33016884	0,207147578
4	33	MARC0016020	33016884	ASGA0019178	34074856	0,455778915
4	34	ASGA0019178	34074856	ASGA0019203	35008828	0,4208199
4	35	ASGA0019203	35008828	ALGA0024505	36005051	0,291490574
4	36	ALGA0024505	36005051	MARC0021367	37069150	0,531699933
4	37	MARC0021367	37069150	ALGA0024582	38015849	0,357401709
4	38	ALGA0024582	38015849	ASGA0019362	39025906	0,352790267
4	39	ASGA0019362	39025906	INRA0013764	40031986	0,273360583
4	40	INRA0013764	40031986	INRA0013780	41008284	0,169024026
4	41	INRA0013780	41008284	ASGA0019427	42037215	0,283924189
4	42	ASGA0019427	42037215	ALGA0024768	43027569	1,06327602
4	43	ALGA0024768	43027569	ALGA0024821	44025822	0,559299918
4	44	ALGA0024821	44025822	MARC0056849	45031120	0,10901694
4	45	MARC0056849	45031120	ALGA0024881	46040879	0,256392082
4	46	ALGA0024881	46040879	DRGA0004783	47043904	0,399313537
4	47	DRGA0004783	47043904	ASGA0019590	48095706	0,097466191
4	48	ASGA0019590	48095706	ALGA0114483	49093079	0,19505475
4	49	ALGA0114483	49093079	ALGA0024954	50296018	0,04184901
4	50	ALGA0024954	50296018	H3GA0012684	51036347	0,049056118
4	51	H3GA0012684	51036347	MARC0005616	52188036	0,006963085
4	52	MARC0005616	52188036	INRA0014068	53047867	0,013759284
4	53	INRA0014068	53047867	ALGA0025021	54122432	0,004383182
4	54	ALGA0025021	54122432	ALGA0025036	55031488	0,024319522
4	55	ALGA0025036	55031488	MARC0092541	56075832	0,075576878
4	56	MARC0092541	56075832	DRGA0004794	57099646	0,020381832
4	57	DRGA0004794	57099646	ALGA0025072	58067211	0,039129061
4	58	ALGA0025072	58067211	INRA0014127	59105411	0,154537387
4	59	INRA0014127	59105411	ALGA0025112	60030169	0,157113108
4	60	ALGA0025112	60030169	ALGA0025182	61038550	0,171975926
4	61	ALGA0025182	61038550	ASGA0096719	62027221	0,28847689
4	62	ASGA0096719	62027221	ASGA0019791	63054580	0,199930325
4	63	ASGA0019791	63054580	ALGA0025292	64137468	0,07704307
4	64	ALGA0025292	64137468	ASGA0019815	65016011	0,63390366
4	65	ASGA0019815	65016011	INRA0014327	66089889	0,031501474
4	66	INRA0014327	66089889	INRA0014374	67057104	0,237127429
4	67	INRA0014374	67057104	M1GA0005910	68212091	0,195677209
4	68	M1GA0005910	68212091	ASGA0019891	69044166	0,275381775
4	69	ASGA0019891	69044166	ASGA0019937	70092569	0,417309472
4	70	ASGA0019937	70092569	MARC0109510	71081956	0,05677605
4	71	MARC0109510	71081956	ASGA0100477	72005343	0,374033764
4	72	ASGA0100477	72005343	ALGA0025563	73089543	0,23301951
4	73	ALGA0025563	73089543	DIAS0001140	74095578	0,032277207
4	74	DIAS0001140	74095578	ASGA0020042	75016304	0,099557743
4	75	ASGA0020042	75016304	DRGA0004859	76004484	0,186006036
4	76	DRGA0004859	76004484	SIRI0000122	77034601	0,237546006
4	77	SIRI0000122	77034601	ALGA0025777	78027085	0,429523079
4	78	ALGA0025777	78027085	ASGA0020183	79008114	0,329267816
4	79	ASGA0020183	79008114	ALGA0025918	80111898	0,558826359
4	80	ALGA0025918	80111898	MARC0019918	81026612	0,30291019
4	81	MARC0019918	81026612	ALGA0026003	82027009	0,810711609
4	82	ALGA0026003	82027009	INRA0015000	83025851	1,369561353
4	83	INRA0015000	83025851	ALGA0026100	84090680	0,645158922
4	84	ALGA0026100	84090680	MARC0015385	85011629	0,691150587
4	85	MARC0015385	85011629	MARC0055526	86209504	0,451336859
4	86	MARC0055526	86209504	ASGA0020454	87007876	0,713856782
4	87	ASGA0020454	87007876	INRA0015178	88065653	0,292857808
4	88	INRA0015178	88065653	ALGA0026228	89008992	0,243800693
4	89	ALGA0026228	89008992	INRA0015247	90010895	0,110547049
4	90	INRA0015247	90010895	ALGA0026265	91007286	0,320650342
4	91	ALGA0026265	91007286	DRGA0004953	92004679	0,416688205
4	92	DRGA0004953	92004679	ALGA0026346	93043178	0,450394229
4	93	ALGA0026346	93043178	ALGA0026433	94003968	0,56841252
4	94	ALGA0026433	94003968	ALGA0026478	95052349	0,388884157
4	95	ALGA0026478	95052349	ASGA0020705	96048342	0,146760215
4	96	ASGA0020705	96048342	ASGA0020742	97012116	0,403477416
4	97	ASGA0020742	97012116	INRA0015517	98016950	0,530745516
4	98	INRA0015517	98016950	ASGA0020884	99012920	1,151643816
4	99	ASGA0020884	99012920	M1GA0006096	100371861	0,267094956
4	100	M1GA0006096	100371861	ASGA0020976	101038423	0,598898024
4	101	ASGA0020976	101038423	ASGA0085258	102103941	0,49505645
4	102	ASGA0085258	102103941	CASI0007671	103186304	0,283532763
4	103	CASI0007671	103186304	H3GA0013586	104027961	0,606773068
4	104	H3GA0013586	104027961	ALGA0027029	105017514	0,581332713
4	105	ALGA0027029	105017514	ALGA0027117	106041535	0,701259013
4	106	ALGA0027117	106041535	MARC0019564	107002176	0,644378098
4	107	MARC0019564	107002176	ALGA0027243	108252729	0,362319418
4	108	ALGA0027243	108252729	M1GA0006222	109037467	0,273257378
4	109	M1GA0006222	109037467	ASGA0021403	110004343	0,641703575
4	110	ASGA0021403	110004343	H3GA0013792	111222199	0,262546198
4	111	H3GA0013792	111222199	ASGA0021453	112014396	0,824423163
4	112	ASGA0021453	112014396	ASGA0021522	113046689	0,552636568
4	113	ASGA0021522	113046689	ALGA0027590	114013243	0,986734353
4	114	ALGA0027590	114013243	ALGA0027681	115009742	1,518340332
4	115	ALGA0027681	115009742	ALGA0027768	116017042	0,819745141
4	116	ALGA0027768	116017042	INRA0016389	117005641	0,33797482
4	117	INRA0016389	117005641	ASGA0021867	118076498	1,44164068
4	118	ASGA0021867	118076498	MARC0066961	119066362	1,476622673
4	119	MARC0066961	119066362	H3GA0014166	120018660	1,491933648
4	120	H3GA0014166	120018660	ASGA0022077	121010319	1,313623939
4	121	ASGA0022077	121010319	DRGA0005101	122078780	0,644961692
4	122	DRGA0005101	122078780	H3GA0014283	123001093	2,199476333
4	123	H3GA0014283	123001093	INRA0016870	124043519	1,882504484
4	124	INRA0016870	124043519	ALGA0028447	125488954	0,548675916
4	125	ALGA0028447	125488954	INRA0016936	126080976	0,740153958
4	126	INRA0016936	126080976	ALGA0028500	127072671	0,472002303
4	127	ALGA0028500	127072671	ALGA0028551	128066499	0,643730437
4	128	ALGA0028551	128066499	ALGA0028623	129016956	1,628233842
4	129	ALGA0028623	129016956	ALGA0028714	130003887	1,662960635
4	130	ALGA0028714	130003887	MARC0113176	130533061	1,835933249
4	136	DRGA0005322	136303222	MARC0091857	137017974	2,354006659
4	137	MARC0091857	137017974	ASGA0023226	138123252	0,962502626
4	138	ASGA0023226	138123252	M1GA0006769	139015443	1,235332319
4	139	M1GA0006769	139015443	DRGA0005385	140011062	0,72329329
4	140	DRGA0005385	140011062	M1GA0006828	141168172	0,655920109
4	141	M1GA0006828	141168172	ASGA0023491	142008163	0,842243922
4	142	ASGA0023491	142008163	MARC0041946	143021644	0,20462778
4	143	MARC0041946	143021644	ASGA0023629	143324874	0,007826173
5	0	ASGA0027336	189721	ASGA0023698	1135529	0,516535287
5	1	ASGA0023698	1135529	H3GA0015158	2021416	1,248954688
5	2	H3GA0015158	2021416	H3GA0015235	3060760	2,124928255
5	3	H3GA0015235	3060760	ALGA0030029	4236943	1,361305118
5	4	ALGA0030029	4236943	DRGA0005442	5816856	0,571344903
5	5	DRGA0005442	5816856	ALGA0030136	6019522	10,04964758
5	6	ALGA0030136	6019522	M1GA0007439	7013047	1,181412589
5	7	M1GA0007439	7013047	M1GA0007494	8031569	1,639853943
5	8	M1GA0007494	8031569	H3GA0015576	9096232	2,595795499
5	9	H3GA0015576	9096232	ASGA0024360	10080308	1,312579538
5	10	ASGA0024360	10080308	ALGA0030513	11029721	2,259781382
5	11	ALGA0030513	11029721	ASGA0024486	12079758	1,872783933
5	12	ASGA0024486	12079758	ASGA0024567	13030862	1,22121572
5	13	ASGA0024567	13030862	ASGA0024605	14017597	1,3963472
5	14	ASGA0024605	14017597	DRGA0005466	15052496	1,63298738
5	15	DRGA0005466	15052496	ALGA0030837	16087794	0,576116698
5	16	ALGA0030837	16087794	ASGA0082212	17124083	1,147320442
5	17	ASGA0082212	17124083	MARC0007048	18012619	1,733145259
5	18	MARC0007048	18012619	DRGA0005488	19053403	1,628369615
5	19	DRGA0005488	19053403	ALGA0031069	20280584	0,363022406
5	20	ALGA0031069	20280584	ALGA0031122	20954929	1,565813077
5	22	ASGA0025066	22660906	ASGA0025077	23061869	0,660646723
5	23	ASGA0025077	23061869	DIAS0004585	24041995	0,161023825
5	24	DIAS0004585	24041995	MARC0002781	25027517	0,723535899
5	25	MARC0002781	25027517	ALGA0031344	26098405	0,062417006
5	26	ALGA0031344	26098405	ALGA0108399	27040193	0,126865695
5	27	ALGA0108399	27040193	ALGA0031396	28124798	0,328815299
5	28	ALGA0031396	28124798	ASGA0025186	29278995	0,257656547
5	29	ASGA0025186	29278995	M1GA0007772	30095581	0,149316778
5	30	M1GA0007772	30095581	ALGA0031471	31236841	0,160912302
5	31	ALGA0031471	31236841	ASGA0025228	32015964	0,817034776
5	32	ASGA0025228	32015964	ALGA0031519	33007354	0,317044357
5	33	ALGA0031519	33007354	ALGA0113412	34011426	0,350957875
5	34	ALGA0113412	34011426	ASGA0025365	35239608	0,825608437
5	35	ASGA0025365	35239608	DRGA0005648	36199464	0,378912922
5	36	DRGA0005648	36199464	ALGA0031707	37249647	0,10743351
5	37	ALGA0031707	37249647	ALGA0031717	38006963	0,318136395
5	38	ALGA0031717	38006963	ASGA0096308	39028335	0,215519754
5	39	ASGA0096308	39028335	MARC0012165	40106617	0,024005869
5	40	MARC0012165	40106617	SIRI0000395	41151243	0,004971608
5	41	SIRI0000395	41151243	DRGA0005739	42081631	0,052433112
5	42	DRGA0005739	42081631	ALGA0031798	43592512	0,188957453
5	43	ALGA0031798	43592512	DRGA0005750	44283450	0,0179451
5	44	DRGA0005750	44283450	DRGA0017553	45007479	0,088315143
5	45	DRGA0017553	45007479	ALGA0031817	46210245	0,070778071
5	46	ALGA0031817	46210245	MARC0030421	47021096	0,039975937
5	47	MARC0030421	47021096	INRA0019297	48150113	0,054558768
5	48	INRA0019297	48150113	DRGA0005792	49040715	0,099136758
5	49	DRGA0005792	49040715	DRGA0005805	50214568	0,101836697
5	50	DRGA0005805	50214568	INRA0019308	51014577	0,417427499
5	51	INRA0019308	51014577	ASGA0083981	52019205	0,44282188
5	52	ASGA0083981	52019205	MARC0046296	53271372	0,310053905
5	53	MARC0046296	53271372	ALGA0118428	54100199	0,194350316
5	54	ALGA0118428	54100199	ALGA0031955	55027559	0,133696498
5	55	ALGA0031955	55027559	INRA0019389	56054855	0,410831272
5	56	INRA0019389	56054855	ALGA0031978	57037023	0,191072379
5	57	ALGA0031978	57037023	INRA0019408	58145764	0,171251509
5	58	INRA0019408	58145764	ALGA0031993	59062022	0,01317184
5	59	ALGA0031993	59062022	H3GA0016336	60243565	0,091666267
5	60	H3GA0016336	60243565	MARC0041964	61046313	0,924571482
5	61	MARC0041964	61046313	ALGA0032075	62017200	0,964621877
5	62	ALGA0032075	62017200	ALGA0032182	63069422	0,588832548
5	63	ALGA0032182	63069422	MARC0067600	64023068	1,057220773
5	64	MARC0067600	64023068	ASGA0025795	65003383	0,61598199
5	65	ASGA0025795	65003383	ASGA0025827	66262955	2,106291137
5	66	ASGA0025827	66262955	MARC0014309	67063213	2,083152795
5	67	MARC0014309	67063213	ASGA0025952	68011832	2,356814892
5	68	ASGA0025952	68011832	ASGA0026017	69012014	1,273193509
5	69	ASGA0026017	69012014	CASI0001986	70054099	0,737979572
5	70	CASI0001986	70054099	H3GA0055981	71245453	0,157005218
5	71	H3GA0055981	71245453	ASGA0026197	72009882	0,299108171
5	72	ASGA0026197	72009882	ASGA0026230	73021759	0,361094424
5	73	ASGA0026230	73021759	ASGA0026245	74020663	0,22876115
5	74	ASGA0026245	74020663	DRGA0006005	75171185	0,359024515
5	75	DRGA0006005	75171185	ASGA0026300	76016635	1,399033683
5	76	ASGA0026300	76016635	MARC0114186	77016025	0,648978255
5	77	MARC0114186	77016025	INRA0020002	78067097	0,820049289
5	78	INRA0020002	78067097	M1GA0008026	79039700	0,970717015
5	79	M1GA0008026	79039700	MARC0031686	80009101	0,858668947
5	80	MARC0031686	80009101	MARC0012702	81055400	0,873488653
5	81	MARC0012702	81055400	ALGA0033079	82045018	0,884196714
5	82	ALGA0033079	82045018	ALGA0033122	83022682	0,273855128
5	83	ALGA0033122	83022682	ALGA0033141	84005513	1,670639659
5	84	ALGA0033141	84005513	M1GA0008067	85035347	0,551052602
5	85	M1GA0008067	85035347	ALGA0033204	86094560	0,762653668
5	86	ALGA0033204	86094560	CASI0006173	87048659	0,259486438
5	87	CASI0006173	87048659	DIAS0000438	88052676	0,763377961
5	88	DIAS0000438	88052676	ALGA0033284	89017490	0,502819973
5	89	ALGA0033284	89017490	ASGA0026626	90128642	0,984553528
5	90	ASGA0026626	90128642	ALGA0033342	91075254	0,964890734
5	91	ALGA0033342	91075254	H3GA0017058	92073891	1,633560583
5	92	H3GA0017058	92073891	ALGA0123814	93029076	1,52785031
5	93	ALGA0123814	93029076	ALGA0033477	94018164	1,291839448
5	94	ALGA0033477	94018164	DRGA0006181	95052729	0,661810748
5	95	DRGA0006181	95052729	MARC0076445	96024130	0,59876095
5	96	MARC0076445	96024130	ASGA0026778	97033934	0,368873219
5	97	ASGA0026778	97033934	ASGA0103337	98025183	0,943597877
5	98	ASGA0103337	98025183	ALGA0033778	99010975	1,820292883
5	99	ALGA0033778	99010975	DRGA0006240	100055947	2,372653596
5	100	DRGA0006240	100055947	ALGA0033799	101013243	0,562727715
5	101	ALGA0033799	101013243	ASGA0101924	102247795	0,471291076
5	102	ASGA0101924	102247795	ALGA0033862	103013980	1,380344269
5	103	ALGA0033862	103013980	ALGA0107635	104000831	1,238938246
5	104	ALGA0107635	104000831	ALGA0111038	105397108	1,205017378
5	105	ALGA0111038	105397108	ASGA0027138	106014977	1,228561472
5	106	ASGA0027138	106014977	ALGA0034170	107029477	0,708202483
5	107	ALGA0034170	107029477	ALGA0034265	108020226	0,722811305
5	108	ALGA0034265	108020226	ALGA0034215	109014722	0,119852781
5	109	ALGA0034215	109014722	ASGA0090075	109555334	0,000342907
6	1	MARC0019446	1829370	ALGA0124434	2042055	0,000351262
6	2	ALGA0124434	2042055	MARC0088620	3005254	0,001249058
6	3	MARC0088620	3005254	M1GA0026119	4085044	0,760671368
6	4	M1GA0026119	4085044	ASGA0087143	5109760	1,381481758
6	5	ASGA0087143	5109760	H3GA0017431	6090266	0,64450665
6	6	H3GA0017431	6090266	ALGA0034436	7000417	0,57925837
6	7	ALGA0034436	7000417	H3GA0017528	8019390	2,023748496
6	8	H3GA0017528	8019390	ALGA0120964	9149467	2,622936573
6	9	ALGA0120964	9149467	ALGA0113789	10020702	2,352728666
6	10	ALGA0113789	10020702	ALGA0108426	11003757	2,696076648
6	11	ALGA0108426	11003757	ASGA0027592	12005914	2,084551542
6	12	ASGA0027592	12005914	MARC0026633	13319364	0,720296539
6	13	MARC0026633	13319364	ASGA0096326	14813373	1,382152007
6	14	ASGA0096326	14813373	ASGA0027643	15000888	0,861162403
6	15	ASGA0027643	15000888	ALGA0117081	16013020	1,659031664
6	16	ALGA0117081	16013020	ALGA0116876	17189599	1,353749943
6	17	ALGA0116876	17189599	M1GA0025169	18019907	1,411966776
6	18	M1GA0025169	18019907	ASGA0027763	19002312	1,227906077
6	19	ASGA0027763	19002312	CASI0009550	20100569	1,164558557
6	20	CASI0009550	20100569	ALGA0034832	21014463	0,226568227
6	21	ALGA0034832	21014463	H3GA0017704	22021386	1,238988462
6	22	H3GA0017704	22021386	ASGA0101751	23005830	0,780736774
6	23	ASGA0101751	23005830	ALGA0108533	24005557	1,172524444
6	24	ALGA0108533	24005557	ASGA0084972	25114255	0,955251282
6	25	ASGA0084972	25114255	ALGA0034986	26110849	0,713725214
6	26	ALGA0034986	26110849	ASGA0027932	27402328	0,19944006
6	27	ASGA0027932	27402328	ASGA0100067	28054235	4,263612715
6	28	ASGA0100067	28054235	ALGA0035059	29196478	0,866518654
6	29	ALGA0035059	29196478	ALGA0035106	30009402	2,076523198
6	30	ALGA0035106	30009402	H3GA0017860	31038262	3,087389141
6	31	H3GA0017860	31038262	ALGA0035195	32034710	1,749780504
6	32	ALGA0035195	32034710	MARC0044021	32111986	0,173437455
6	34	ASGA0104299	34032969	MARC0019542	35011158	1,271248487
6	35	MARC0019542	35011158	ALGA0103009	36106926	1,147304963
6	36	ALGA0103009	36106926	H3GA0054966	37040339	1,403300517
6	37	H3GA0054966	37040339	ASGA0085764	38026430	0,833289819
6	38	ASGA0085764	38026430	ASGA0100136	39187023	0,464022956
6	39	ASGA0100136	39187023	ALGA0106186	40261586	0,393419768
6	40	ALGA0106186	40261586	ALGA0118476	41004930	0,244143427
6	41	ALGA0118476	41004930	SIRI0000740	42375050	0,632375569
6	42	SIRI0000740	42375050	MARC0017436	43090860	0,371309281
6	43	MARC0017436	43090860	MARC0018804	44006749	1,081329263
6	44	MARC0018804	44006749	ASGA0093641	45508033	0,208840454
6	45	ASGA0093641	45508033	ALGA0103984	46003088	0,157343046
6	46	ALGA0103984	46003088	ALGA0114125	47104925	0,131388414
6	47	ALGA0114125	47104925	ALGA0122750	48031641	0,186895465
6	48	ALGA0122750	48031641	ASGA0089838	49146524	0,094339194
6	49	ASGA0089838	49146524	DIAS0004447	50037571	0,039099502
6	50	DIAS0004447	50037571	ALGA0122867	51104922	0,124661635
6	51	ALGA0122867	51104922	MARC0086794	52063034	0,11956148
6	52	MARC0086794	52063034	ALGA0035361	53017409	0,055969701
6	53	ALGA0035361	53017409	M1GA0008562	53751828	0,10537445
6	55	ASGA0083917	55046176	M1GA0024787	56570180	0,068753102
6	56	M1GA0024787	56570180	MARC0011716	57107592	0,188666872
6	57	MARC0011716	57107592	M1GA0026195	58080576	0,216429165
6	58	M1GA0026195	58080576	MARC0016324	59213073	0,536681147
6	59	MARC0016324	59213073	ASGA0083587	60127936	0,219178081
6	60	ASGA0083587	60127936	MARC0086195	61057118	1,015254446
6	61	MARC0086195	61057118	ASGA0084328	62189443	0,656907469
6	62	ASGA0084328	62189443	ASGA0102975	63053534	1,184254819
6	63	ASGA0102975	63053534	ASGA0100042	64045479	0,573524588
6	64	ASGA0100042	64045479	M1GA0008611	65081101	0,450334187
6	65	M1GA0008611	65081101	ASGA0089324	66072075	0,475824661
6	66	ASGA0089324	66072075	ASGA0098899	67028711	0,385034969
6	67	ASGA0098899	67028711	ALGA0115562	68428074	0,183159796
6	68	ALGA0115562	68428074	ASGA0028507	69006213	1,373742513
6	69	ASGA0028507	69006213	MARC0065137	70126549	0,560986755
6	70	MARC0065137	70126549	ASGA0106005	71011913	1,150838385
6	71	ASGA0106005	71011913	MARC0076958	72546322	0,534696326
6	72	MARC0076958	72546322	ASGA0083165	73127988	0,614739168
6	73	ASGA0083165	73127988	ASGA0028587	74002918	0,469675949
6	74	ASGA0028587	74002918	ASGA0095515	75256228	0,283767338
6	75	ASGA0095515	75256228	ALGA0116054	76056354	0,216891042
6	76	ALGA0116054	76056354	MARC0000030	77035698	0,481872199
6	77	MARC0000030	77035698	ALGA0114347	78048683	0,149225883
6	78	ALGA0114347	78048683	MARC0070959	79846844	0,384990074
6	79	MARC0070959	79846844	ASGA0105733	80008558	1,851451578
6	80	ASGA0105733	80008558	H3GA0056112	81021081	0,437285097
6	81	H3GA0056112	81021081	ALGA0035880	82014983	0,249102826
6	82	ALGA0035880	82014983	DRGA0006636	83405879	0,121835267
6	83	DRGA0006636	83405879	ASGA0084188	84010187	1,116099006
6	84	ASGA0084188	84010187	MARC0114292	85558064	0,34602365
6	85	MARC0114292	85558064	ASGA0098132	86017603	1,609811125
6	86	ASGA0098132	86017603	MARC0031133	87146590	1,215898862
6	87	MARC0031133	87146590	ASGA0028951	88011983	0,135612865
6	88	ASGA0028951	88011983	ALGA0036130	89191022	0,031005885
6	89	ALGA0036130	89191022	CASI0006620	90352248	0,689666288
6	90	CASI0006620	90352248	ALGA0036145	91031831	0,339013653
6	91	ALGA0036145	91031831	ASGA0102000	92269778	0,519933171
6	92	ASGA0102000	92269778	MARC0069492	93012456	0,253698163
6	93	MARC0069492	93012456	ASGA0103343	94320517	0,530871719
6	94	ASGA0103343	94320517	MARC0099148	95085460	0,265271091
6	95	MARC0099148	95085460	ASGA0097695	96057833	0,213611747
6	96	ASGA0097695	96057833	DIAS0001612	97022833	0,408227581
6	97	DIAS0001612	97022833	ALGA0036266	98034834	0,073152933
6	98	ALGA0036266	98034834	MARC0069477	99135401	0,32645709
6	99	MARC0069477	99135401	ASGA0095625	100016231	0,141151837
6	100	ASGA0095625	100016231	DIAS0000899	101036334	0,285162079
6	101	DIAS0000899	101036334	INRA0021976	102098390	0,485567806
6	102	INRA0021976	102098390	ASGA0029173	103034132	0,318963276
6	103	ASGA0029173	103034132	ASGA0095497	104100988	0,105515196
6	104	ASGA0095497	104100988	ALGA0036385	105043606	0,471834839
6	105	ALGA0036385	105043606	ALGA0036415	106010991	0,115657548
6	106	ALGA0036415	106010991	MARC0089093	107125950	0,082805123
6	107	MARC0089093	107125950	MARC0086706	108171894	0,272616792
6	108	MARC0086706	108171894	MARC0062299	109293981	0,098221638
6	109	MARC0062299	109293981	MARC0094627	110077183	0,12788713
6	110	MARC0094627	110077183	MARC0062521	111047373	0,198267712
6	111	MARC0062521	111047373	MARC0051801	112091485	0,175906551
6	112	MARC0051801	112091485	ASGA0083580	113074700	0,389432248
6	113	ASGA0083580	113074700	ALGA0036546	114005432	0,564296903
6	114	ALGA0036546	114005432	H3GA0016321	115101074	0,246029403
6	115	H3GA0016321	115101074	ALGA0036566	116010663	0,090766933
6	116	ALGA0036566	116010663	ASGA0029330	117172816	0,146434012
6	117	ASGA0029330	117172816	ALGA0036604	118009798	0,372031215
6	118	ALGA0036604	118009798	ALGA0036646	119093364	0,370050716
6	119	ALGA0036646	119093364	ALGA0036666	120008587	0,292454616
6	120	ALGA0036666	120008587	ALGA0107984	121179872	0,163050816
6	121	ALGA0107984	121179872	ALGA0036742	122231130	0,481092794
6	122	ALGA0036742	122231130	H3GA0018816	123075357	0,409847113
6	123	H3GA0018816	123075357	MARC0029787	124059477	0,18778544
6	124	MARC0029787	124059477	ALGA0105441	125116493	0,523277173
6	125	ALGA0105441	125116493	ASGA0029527	126023550	0,239564322
6	126	ASGA0029527	126023550	M1GA0008912	127019518	0,676325267
6	127	M1GA0008912	127019518	ASGA0103810	128062298	0,475704389
6	128	ASGA0103810	128062298	ALGA0036978	129103988	0,343863256
6	129	ALGA0036978	129103988	ALGA0037010	130083282	0,44933972
6	130	ALGA0037010	130083282	ALGA0122487	131184737	0,444236397
6	131	ALGA0122487	131184737	MARC0001475	132032339	0,799893376
6	132	MARC0001475	132032339	ALGA0110589	133030240	0,221976192
6	133	ALGA0110589	133030240	ASGA0029653	134141272	1,554097997
6	134	ASGA0029653	134141272	INRA0022506	135074196	1,078621558
6	135	INRA0022506	135074196	ALGA0103137	136598384	1,483122794
6	136	ALGA0103137	136598384	ASGA0086741	137044171	3,051198385
6	137	ASGA0086741	137044171	H3GA0018994	138242235	0,99479759
6	138	H3GA0018994	138242235	MARC0090227	139045500	3,57913966
6	139	MARC0090227	139045500	ALGA0037277	140025895	1,314693919
6	140	ALGA0037277	140025895	ALGA0037343	141143654	1,303394911
6	141	ALGA0037343	141143654	ASGA0102327	142179174	1,193769578
6	142	ASGA0102327	142179174	H3GA0019109	143021550	1,708994089
6	143	H3GA0019109	143021550	INRA0022701	144047257	3,192768422
6	144	INRA0022701	144047257	ASGA0096660	145065756	2,344926204
6	145	ASGA0096660	145065756	ASGA0030032	146284008	1,829286248
6	146	ASGA0030032	146284008	M1GA0008975	147007251	4,778137042
6	147	M1GA0008975	147007251	ALGA0037589	148004363	0,453954444
6	148	ALGA0037589	148004363	INRA0022797	149122302	0,249474741
6	149	INRA0022797	149122302	ALGA0106508	150101096	0,441742058
6	150	ALGA0106508	150101096	ASGA0084555	151053568	1,435295867
6	151	ASGA0084555	151053568	ASGA0105570	152208520	1,618099467
6	152	ASGA0105570	152208520	ASGA0030235	153149742	1,716420259
6	153	ASGA0030235	153149742	ASGA0030273	154110204	1,441323242
6	154	ASGA0030273	154110204	M1GA0009091	155139641	1,330367238
6	155	M1GA0009091	155139641	MARC0109147	156179469	0,232319427
6	156	MARC0109147	156179469	M1GA0026172	157003423	0,38142065
6	157	M1GA0026172	157003423	DRGA0007034	157713064	0,012627744
7	0	INRA0022919	48748	INRA0022956	1035119	0,000133406
7	1	INRA0022956	1035119	MARC0023105	2034057	0,328968107
7	2	MARC0023105	2034057	MARC0115216	3195217	0,68785703
7	3	MARC0115216	3195217	ALGA0038038	4033259	1,868745461
7	4	ALGA0038038	4033259	H3GA0019644	5020698	3,030295002
7	5	H3GA0019644	5020698	ALGA0038234	6000797	2,817883231
7	6	ALGA0038234	6000797	DRGA0007080	7001964	1,544822734
7	7	DRGA0007080	7001964	ASGA0030978	8003501	3,247018242
7	8	ASGA0030978	8003501	DRGA0007110	9003631	2,212788085
7	9	DRGA0007110	9003631	ASGA0031116	10052645	3,968616157
7	10	ASGA0031116	10052645	ASGA0031167	11136187	1,528462985
7	11	ASGA0031167	11136187	ASGA0031237	12019377	3,006830812
7	12	ASGA0031237	12019377	ASGA0031322	13023831	3,33511091
7	13	ASGA0031322	13023831	ASGA0031362	14079734	0,885895516
7	14	ASGA0031362	14079734	DRGA0007165	15057420	1,515241495
7	15	DRGA0007165	15057420	ALGA0038863	16062680	0,702429412
7	16	ALGA0038863	16062680	ASGA0031499	17027287	1,512054937
7	17	ASGA0031499	17027287	ALGA0039018	18009952	2,124108519
7	18	ALGA0039018	18009952	CASI0008531	19004434	2,591595781
7	19	CASI0008531	19004434	ALGA0039144	20072507	0,6953375
7	20	ALGA0039144	20072507	ALGA0039240	21006494	2,290169275
7	21	ALGA0039240	21006494	H3GA0020299	22026124	0,490828751
7	22	H3GA0020299	22026124	ALGA0039422	23022559	0,138026527
7	23	ALGA0039422	23022559	ASGA0031860	24017747	0,035509045
7	24	ASGA0031860	24017747	ASGA0031928	25105017	0,07712694
7	25	ASGA0031928	25105017	BGIS0007825	26018853	0,158467077
7	26	BGIS0007825	26018853	ASGA0031968	27019705	0,090338389
7	27	ASGA0031968	27019705	MARC0009178	28014685	0,12657743
7	28	MARC0009178	28014685	DIAS0002153	29040724	0,182705121
7	29	DIAS0002153	29040724	DRGA0007396	30036530	0,833303643
7	30	DRGA0007396	30036530	ASGA0032174	31045816	1,17767818
7	31	ASGA0032174	31045816	ALGA0039990	32016844	0,429859171
7	32	ALGA0039990	32016844	ASGA0032304	33017627	0,521015072
7	33	ASGA0032304	33017627	ALGA0040153	34026230	0,50541366
7	34	ALGA0040153	34026230	ALGA0040260	35002839	0,707182809
7	35	ALGA0040260	35002839	DIAS0002337	36108994	1,180004345
7	36	DIAS0002337	36108994	ASGA0032627	37026669	0,12767249
7	37	ASGA0032627	37026669	ASGA0032688	38006859	0,418948273
7	38	ASGA0032688	38006859	INRA0024916	39051601	0,154441095
7	39	INRA0024916	39051601	H3GA0021033	40029052	0,838572352
7	40	H3GA0021033	40029052	ALGA0040717	41004531	0,397105934
7	41	ALGA0040717	41004531	ALGA0040803	42024915	1,081309074
7	42	ALGA0040803	42024915	ALGA0040849	43037006	0,486753476
7	43	ALGA0040849	43037006	ASGA0033134	44021990	0,308133903
7	44	ASGA0033134	44021990	ASGA0033182	45004542	0,699023647
7	45	ASGA0033182	45004542	H3GA0021292	46124935	0,661198846
7	46	H3GA0021292	46124935	ASGA0033261	47037298	1,284486571
7	47	ASGA0033261	47037298	ALGA0041077	48105743	0,661234833
7	48	ALGA0041077	48105743	DRGA0007539	49035166	1,281171988
7	49	DRGA0007539	49035166	ALGA0041266	50028824	1,389185863
7	50	ALGA0041266	50028824	DRGA0007573	51027425	0,732934861
7	51	DRGA0007573	51027425	MARC0093483	52038431	0,409392768
7	52	MARC0093483	52038431	DRGA0007600	53018942	0,574018065
7	53	DRGA0007600	53018942	ALGA0041685	54010631	0,15385549
7	54	ALGA0041685	54010631	MARC0053407	55030156	0,572511794
7	55	MARC0053407	55030156	MARC0098532	56025148	0,927807053
7	56	MARC0098532	56025148	ALGA0042049	57012925	0,189175105
7	57	ALGA0042049	57012925	ALGA0042134	58188115	0,276376488
7	58	ALGA0042134	58188115	ALGA0042183	59039109	0,503725792
7	59	ALGA0042183	59039109	ASGA0034205	60134289	0,252257873
7	60	ASGA0034205	60134289	INRA0026114	61067623	0,177526332
7	61	INRA0026114	61067623	ALGA0042239	62010270	0,126152769
7	62	ALGA0042239	62010270	INRA0026185	63015572	0,162282443
7	63	INRA0026185	63015572	MARC0050009	64059030	0,190642592
7	64	MARC0050009	64059030	ASGA0034307	65004224	0,333900679
7	65	ASGA0034307	65004224	H3GA0021972	66304912	0,074292354
7	66	H3GA0021972	66304912	ALGA0042353	67107544	0,184449073
7	67	ALGA0042353	67107544	ALGA0042365	68047313	0,141204903
7	68	ALGA0042365	68047313	INRA0026318	69020954	0,060191238
7	69	INRA0026318	69020954	ALGA0112394	70065496	0,570456594
7	70	ALGA0112394	70065496	M1GA0010466	71050477	0,583459366
7	71	M1GA0010466	71050477	DRGA0007748	72026564	0,64178853
7	72	DRGA0007748	72026564	ASGA0034445	73011207	0,038428018
7	73	ASGA0034445	73011207	ALGA0042514	74061306	0,118328048
7	74	ALGA0042514	74061306	INRA0026427	75033437	0,098878491
7	75	INRA0026427	75033437	ALGA0042526	76111756	0,083286857
7	76	ALGA0042526	76111756	ALGA0042537	77009237	0,021491904
7	77	ALGA0042537	77009237	DRGA0007822	78031358	0,087464326
7	78	DRGA0007822	78031358	MARC0049081	79065546	0,147440276
7	79	MARC0049081	79065546	ALGA0042615	80112668	0,228709909
7	80	ALGA0042615	80112668	ALGA0042639	81035442	0,239240388
7	81	ALGA0042639	81035442	ASGA0034543	82003775	0,071542003
7	82	ASGA0034543	82003775	INRA0026622	83057633	0,085547338
7	83	INRA0026622	83057633	INRA0026660	84098952	0,044361967
7	84	INRA0026660	84098952	INRA0026728	84734047	0,00039765
7	86	DRGA0007911	86118351	ALGA0042902	87029852	0,747287346
7	87	ALGA0042902	87029852	ALGA0042967	88049012	0,46736259
7	88	ALGA0042967	88049012	ALGA0043005	89014128	0,80072587
7	89	ALGA0043005	89014128	INRA0026924	90011443	0,507545407
7	90	INRA0026924	90011443	ALGA0043120	91019546	0,80547041
7	91	ALGA0043120	91019546	DRGA0007977	92008578	0,412434039
7	92	DRGA0007977	92008578	ALGA0043246	93005460	1,106280017
7	93	ALGA0043246	93005460	INRA0027027	94387302	0,243584899
7	94	INRA0027027	94387302	H3GA0022379	95010323	0,434308836
7	95	H3GA0022379	95010323	MARC0037656	96000929	0,416110244
7	96	MARC0037656	96000929	ASGA0035212	97036575	0,207592854
7	97	ASGA0035212	97036575	ALGA0043650	98003978	0,520874293
7	98	ALGA0043650	98003978	MARC0082277	99021825	1,119861579
7	99	MARC0082277	99021825	ALGA0043835	100038150	0,947150141
7	100	ALGA0043835	100038150	H3GA0022598	101022085	0,684322398
7	101	H3GA0022598	101022085	ASGA0035466	102013846	2,338184628
7	102	ASGA0035466	102013846	ALGA0043941	103001352	0,539589663
7	103	ALGA0043941	103001352	MARC0086617	104051815	0,907704203
7	104	MARC0086617	104051815	ASGA0035551	105022346	0,84538387
7	105	ASGA0035551	105022346	ALGA0044071	106028315	1,117265502
7	106	ALGA0044071	106028315	H3GA0022777	107307147	0,759603478
7	107	H3GA0022777	107307147	INRA0027828	108071051	1,054390452
7	108	INRA0027828	108071051	H3GA0022804	109049333	0,955977498
7	109	H3GA0022804	109049333	ASGA0035798	110024659	0,703696122
7	110	ASGA0035798	110024659	ALGA0044330	111019262	0,444629195
7	111	ALGA0044330	111019262	ALGA0044374	112053041	0,430932678
7	112	ALGA0044374	112053041	ALGA0044411	113020823	0,728350127
7	113	ALGA0044411	113020823	ALGA0044461	114081936	1,355832957
7	114	ALGA0044461	114081936	ALGA0044514	115014212	1,747043868
7	115	ALGA0044514	115014212	MARC0008678	116032422	1,642193681
7	116	MARC0008678	116032422	ALGA0044675	117036639	1,730811889
7	117	ALGA0044675	117036639	ALGA0044783	118022203	1,933408689
7	118	ALGA0044783	118022203	MARC0011341	119018157	1,669449449
7	119	MARC0011341	119018157	MARC0058794	120016852	1,39128699
7	120	MARC0058794	120016852	ASGA0036437	121017867	2,170969466
7	121	ASGA0036437	121017867	H3GA0023254	122018910	1,341229475
7	122	H3GA0023254	122018910	ASGA0036544	123132345	1,181595706
7	123	ASGA0036544	123132345	M1GA0010933	124018132	2,390222706
7	124	M1GA0010933	124018132	M1GA0010987	125008742	1,312930368
7	125	M1GA0010987	125008742	ASGA0036846	126014404	2,093394375
7	126	ASGA0036846	126014404	H3GA0023562	127042709	0,953399529
7	127	H3GA0023562	127042709	ASGA0036934	128019403	1,836341868
7	128	ASGA0036934	128019403	M1GA0011231	129041116	0,319103202
7	129	M1GA0011231	129041116	ASGA0037208	130031038	0,326878196
7	130	ASGA0037208	130031038	ASGA0037279	131247052	1,328939008
7	131	ASGA0037279	131247052	ALGA0115984	132107366	0,000546823
7	132	ALGA0115984	132107366	ALGA0045891	132468484	0,435207151
8	0	H3GA0024002	811090	ALGA0122458	1206206	0,000269279
8	1	ALGA0122458	1206206	ALGA0046101	2084589	0,079471151
8	2	ALGA0046101	2084589	MARC0042148	3180011	0,540285058
8	3	MARC0042148	3180011	ASGA0037542	4073092	0,928579239
8	4	ASGA0037542	4073092	ASGA0037550	5065847	1,318154496
8	5	ASGA0037550	5065847	ASGA0037686	6254186	2,203790746
8	6	ASGA0037686	6254186	MARC0000668	7106440	3,177956257
8	7	MARC0000668	7106440	ALGA0102137	8145247	2,184312387
8	8	ALGA0102137	8145247	ASGA0037687	9026929	0,473982074
8	9	ASGA0037687	9026929	ALGA0103700	10036134	1,738958587
8	10	ALGA0103700	10036134	ASGA0096162	11021821	1,711127806
8	11	ASGA0096162	11021821	ALGA0103589	12144490	1,78789342
8	12	ALGA0103589	12144490	ALGA0046512	13111033	1,321299963
8	13	ALGA0046512	13111033	ALGA0046534	14098861	0,369356159
8	14	ALGA0046534	14098861	ASGA0037899	15213796	0,584264367
8	15	ASGA0037899	15213796	DRGA0008347	16014162	0,522929792
8	16	DRGA0008347	16014162	ASGA0084241	17019937	0,830244955
8	17	ASGA0084241	17019937	H3GA0024406	18012569	1,074479532
8	18	H3GA0024406	18012569	ASGA0099602	19014542	3,74661766
8	19	ASGA0099602	19014542	MARC0006286	20094203	1,913575173
8	20	MARC0006286	20094203	ALGA0046848	21000928	1,249585141
8	21	ALGA0046848	21000928	ALGA0046920	22094921	0,481614971
8	22	ALGA0046920	22094921	CASI0010108	23033602	0,572341392
8	23	CASI0010108	23033602	M1GA0011852	24319267	0,490416483
8	24	M1GA0011852	24319267	ALGA0119566	25020120	0,902755746
8	25	ALGA0119566	25020120	ASGA0038219	26012508	0,220213919
8	26	ASGA0038219	26012508	INRA0029420	27009610	0,217924489
8	27	INRA0029420	27009610	ALGA0047084	28248470	1,082467214
8	28	ALGA0047084	28248470	ALGA0047109	29026480	0,282443836
8	29	ALGA0047109	29026480	ASGA0038311	30007914	0,1293311
8	30	ASGA0038311	30007914	ALGA0047289	31034477	0,936192254
8	31	ALGA0047289	31034477	ALGA0104055	32068806	1,606874128
8	32	ALGA0104055	32068806	MARC0049662	33068369	0,343890896
8	33	MARC0049662	33068369	MARC0098261	34026040	0,629714899
8	34	MARC0098261	34026040	ASGA0038607	35181037	1,206501211
8	35	ASGA0038607	35181037	ASGA0091078	36098692	0,639534936
8	36	ASGA0091078	36098692	ASGA0096723	37029609	0,12255011
8	37	ASGA0096723	37029609	DRGA0008548	38293338	0,436157413
8	38	DRGA0008548	38293338	ALGA0047672	39014921	0,84252681
8	39	ALGA0047672	39014921	ALGA0047680	40051706	0,25475289
8	40	ALGA0047680	40051706	H3GA0056066	41047757	0,256153617
8	41	H3GA0056066	41047757	ALGA0047774	42055005	0,980015087
8	42	ALGA0047774	42055005	ALGA0123881	43068687	1,330319396
8	43	ALGA0123881	43068687	H3GA0024843	44038860	0,511858537
8	44	H3GA0024843	44038860	ALGA0119079	45191096	0,061654137
8	45	ALGA0119079	45191096	MARC0039159	46447767	0,429392297
8	46	MARC0039159	46447767	MARC0029724	47035822	0,035038505
8	47	MARC0029724	47035822	H3GA0024856	47582919	0,192142363
8	49	MARC0085941	49027264	ASGA0038797	50029364	0,025611962
8	50	ASGA0038797	50029364	MARC0063673	51018124	0,369743406
8	51	MARC0063673	51018124	H3GA0024875	52134330	0,043569831
8	52	H3GA0024875	52134330	MARC0087739	52765124	0,019313791
8	54	MARC0024662	54201619	ALGA0047889	55181102	0,00965889
8	55	ALGA0047889	55181102	ALGA0047896	56064449	0,034919535
8	56	ALGA0047896	56064449	MARC0013221	57262741	0,259649437
8	57	MARC0013221	57262741	H3GA0024889	58025637	0,026911537
8	58	H3GA0024889	58025637	ASGA0100508	59002816	0,070469975
8	59	ASGA0100508	59002816	MARC0020164	60101922	0,028752667
8	60	MARC0020164	60101922	ALGA0047958	61100526	0,013455846
8	61	ALGA0047958	61100526	ALGA0047961	62414348	0,008570881
8	62	ALGA0047961	62414348	MARC0064305	63062434	0,011591947
8	63	MARC0064305	63062434	ALGA0047979	64318523	0,024739733
8	64	ALGA0047979	64318523	H3GA0024905	65027400	0,014685394
8	65	H3GA0024905	65027400	MARC0051033	66027033	0,027336072
8	66	MARC0051033	66027033	H3GA0024919	67251227	0,030823763
8	67	H3GA0024919	67251227	ASGA0085363	68055002	0,015166627
8	68	ASGA0085363	68055002	MARC0109694	69342122	0,042619216
8	69	MARC0109694	69342122	ASGA0038898	70033358	0,060638056
8	70	ASGA0038898	70033358	DIAS0003309	71509787	0,014291767
8	71	DIAS0003309	71509787	MARC0063931	72077897	0,031486414
8	72	MARC0063931	72077897	CASI0009910	73108818	0,055423864
8	73	CASI0009910	73108818	ALGA0048099	74017045	0,260431645
8	74	ALGA0048099	74017045	MARC0022851	75063893	0,619115829
8	75	MARC0022851	75063893	MARC0000132	76109453	0,608908697
8	76	MARC0000132	76109453	ASGA0039000	77042848	0,540917537
8	77	ASGA0039000	77042848	MARC0055519	78060350	0,21059801
8	78	MARC0055519	78060350	ALGA0112460	79177836	0,470670628
8	79	ALGA0112460	79177836	ALGA0113773	80038062	1,269688279
8	80	ALGA0113773	80038062	H3GA0025014	81017438	0,550873839
8	81	H3GA0025014	81017438	MARC0051132	82012032	1,213799254
8	82	MARC0051132	82012032	ALGA0048308	83018908	0,124493235
8	83	ALGA0048308	83018908	ASGA0100970	84029728	0,221160179
8	84	ASGA0100970	84029728	MARC0086323	85070054	0,882753665
8	85	MARC0086323	85070054	ASGA0098295	86016419	0,512138008
8	86	ASGA0098295	86016419	ALGA0048393	87249667	0,216794638
8	87	ALGA0048393	87249667	ALGA0048411	88036079	0,419765292
8	88	ALGA0048411	88036079	ALGA0048438	89229128	0,35960685
8	89	ALGA0048438	89229128	ASGA0039198	90096395	0,228677354
8	90	ASGA0039198	90096395	DRGA0008681	91033467	0,197895817
8	91	DRGA0008681	91033467	ALGA0048538	92067978	0,668719016
8	92	ALGA0048538	92067978	ALGA0048583	93209866	0,412308353
8	93	ALGA0048583	93209866	MARC0093552	94303744	0,290572181
8	94	MARC0093552	94303744	MARC0056102	95024815	0,186102405
8	95	MARC0056102	95024815	ASGA0039347	96756826	0,028026662
8	96	ASGA0039347	96756826	ALGA0105930	97285456	0,036006676
8	97	ALGA0105930	97285456	MARC0031007	98547289	0,07508501
8	98	MARC0031007	98547289	ASGA0039365	99027479	0,075539744
8	99	ASGA0039365	99027479	ASGA0039378	100219507	0,01302865
8	100	ASGA0039378	100219507	H3GA0025193	101024686	0,049030947
8	101	H3GA0025193	101024686	MARC0045606	102031078	0,0142828
8	102	MARC0045606	102031078	DIAS0004304	103042502	0,021024476
8	103	DIAS0004304	103042502	ASGA0039416	104101447	0,06317917
8	104	ASGA0039416	104101447	ASGA0102045	105078714	0,088501368
8	105	ASGA0102045	105078714	MARC0109507	106350939	0,1386304
8	106	MARC0109507	106350939	DRGA0008725	107071945	0,027816193
8	107	DRGA0008725	107071945	H3GA0025229	108234401	0,23789638
8	108	H3GA0025229	108234401	H3GA0025236	109015913	1,277501204
8	109	H3GA0025236	109015913	ALGA0123719	110162791	0,253008999
8	110	ALGA0123719	110162791	MARC0026403	111006793	0,393775855
8	111	MARC0026403	111006793	DBKK0000239	112417740	0,473341161
8	112	DBKK0000239	112417740	ALGA0049025	113050594	0,194977913
8	113	ALGA0049025	113050594	ALGA0049066	114008201	0,265491043
8	114	ALGA0049066	114008201	ALGA0049099	115647407	0,289281526
8	115	ALGA0049099	115647407	CASI0006714	116174552	0,259445546
8	116	CASI0006714	116174552	ALGA0049113	117017825	0,146232299
8	117	ALGA0049113	117017825	ALGA0049179	118016335	0,90554905
8	118	ALGA0049179	118016335	MARC0032237	119254143	0,384026294
8	119	MARC0032237	119254143	MARC0030774	120028517	0,916522039
8	120	MARC0030774	120028517	MARC0112204	121026032	1,385302106
8	121	MARC0112204	121026032	ALGA0049273	122208906	0,567701229
8	122	ALGA0049273	122208906	CASI0006502	123027874	1,000896348
8	123	CASI0006502	123027874	ALGA0049288	124059371	0,31223057
8	124	ALGA0049288	124059371	DRGA0008761	125067070	0,690623035
8	125	DRGA0008761	125067070	ALGA0049334	126274088	0,696147055
8	126	ALGA0049334	126274088	ALGA0049349	127072110	0,399242653
8	127	ALGA0049349	127072110	DRGA0017605	128039415	0,4895
8	128	DRGA0017605	128039415	ASGA0039779	129251696	0,837830157
8	129	ASGA0039779	129251696	ALGA0049450	130050222	0,665412911
8	130	ALGA0049450	130050222	ALGA0049497	131398397	1,067287748
8	131	ALGA0049497	131398397	MARC0046501	132376091	2,184637604
8	132	MARC0046501	132376091	DRGA0008825	133022001	2,045005852
8	133	DRGA0008825	133022001	MARC0031261	134024195	1,210161439
8	134	MARC0031261	134024195	H3GA0025494	135031919	0,771650817
8	135	H3GA0025494	135031919	ALGA0108906	136113975	1,635373789
8	136	ALGA0108906	136113975	ASGA0089198	137006114	0,6118096
8	137	ASGA0089198	137006114	MARC0035376	138036642	1,020355969
8	138	MARC0035376	138036642	ALGA0049783	138999549	1,755644822
8	139	ALGA0049783	138999549	MARC0076960	140293557	3,744931625
8	140	MARC0076960	140293557	ASGA0040172	141087154	1,864597548
8	141	ASGA0040172	141087154	ALGA0117092	142117695	0,882352336
8	142	ALGA0117092	142117695	ALGA0050009	143011607	1,695505431
8	143	ALGA0050009	143011607	ASGA0106327	143998135	1,889955829
8	144	ASGA0106327	143998135	ALGA0104000	144998787	0,81531975
8	145	ALGA0104000	144998787	DIAS0001010	146084493	2,763343888
8	146	DIAS0001010	146084493	ASGA0091822	147096090	0,473438369
8	147	ASGA0091822	147096090	MARC0069524	147729168	0,148022939
9	0	ASGA0040633	449070	H3GA0025868	1402464	0,009046136
9	1	H3GA0025868	1402464	ALGA0112096	2305353	0,139345516
9	2	ALGA0112096	2305353	ALGA0110004	3016833	0,3178815
9	3	ALGA0110004	3016833	ASGA0040859	4014490	0,239016639
9	4	ASGA0040859	4014490	ALGA0050683	5091247	0,797686577
9	5	ALGA0050683	5091247	ASGA0099882	6061399	1,231251094
9	6	ASGA0099882	6061399	ALGA0050929	7010644	0,810481289
9	7	ALGA0050929	7010644	M1GA0012533	8047973	0,867214274
9	8	M1GA0012533	8047973	H3GA0026296	9019463	0,684578986
9	9	H3GA0026296	9019463	MARC0068884	10050483	0,851113844
9	10	MARC0068884	10050483	ALGA0051220	11012156	1,325690707
9	11	ALGA0051220	11012156	M1GA0012732	12012638	1,518693828
9	12	M1GA0012732	12012638	H3GA0026577	13001247	1,522571876
9	13	H3GA0026577	13001247	ASGA0041715	14007105	1,165727962
9	14	ASGA0041715	14007105	ALGA0123847	15001911	1,563827377
9	15	ALGA0123847	15001911	H3GA0026685	16047080	3,323420494
9	16	H3GA0026685	16047080	ALGA0106327	17004309	1,016311563
9	17	ALGA0106327	17004309	ASGA0097750	18307002	1,600074082
9	18	ASGA0097750	18307002	ASGA0105025	19113660	1,951999367
9	19	ASGA0105025	19113660	ALGA0115756	20002748	0,689273531
9	20	ALGA0115756	20002748	ASGA0041977	21032490	1,35565445
9	21	ASGA0041977	21032490	ALGA0051824	22008802	1,516733439
9	22	ALGA0051824	22008802	ALGA0109133	23018947	0,484653904
9	23	ALGA0109133	23018947	H3GA0026779	24143164	0,953919524
9	24	H3GA0026779	24143164	ALGA0119345	25082159	0,440625122
9	25	ALGA0119345	25082159	MARC0021920	26005437	0,10745845
9	26	MARC0021920	26005437	ALGA0051975	27001512	0,804543112
9	27	ALGA0051975	27001512	ASGA0098262	28035750	0,758553803
9	28	ASGA0098262	28035750	ALGA0112775	29002522	1,105169342
9	29	ALGA0112775	29002522	M1GA0012845	30076748	0,762533471
9	30	M1GA0012845	30076748	ALGA0106118	31072493	1,124147213
9	31	ALGA0106118	31072493	ALGA0052244	32117895	0,559653257
9	32	ALGA0052244	32117895	MARC0001241	33137514	0,502561666
9	33	MARC0001241	33137514	MARC0066941	34145731	0,236340535
9	34	MARC0066941	34145731	ASGA0042441	35012606	0,158603292
9	35	ASGA0042441	35012606	DRGA0009306	36041037	0,882011763
9	36	DRGA0009306	36041037	ALGA0109893	37081172	0,166739997
9	37	ALGA0109893	37081172	DIAS0001712	38033287	0,475507166
9	38	DIAS0001712	38033287	DRGA0009334	39034059	0,851244658
9	39	DRGA0009334	39034059	MARC0059952	40154428	0,911845764
9	40	MARC0059952	40154428	DIAS0002677	41043659	0,123035451
9	41	DIAS0002677	41043659	ALGA0056107	42014140	0,315822555
9	42	ALGA0056107	42014140	ASGA0042553	43235552	0,297677361
9	43	ASGA0042553	43235552	DIAS0001516	44613872	0,658338241
9	44	DIAS0001516	44613872	H3GA0027022	45073381	0,911937144
9	45	H3GA0027022	45073381	M1GA0012912	46041782	1,790984157
9	46	M1GA0012912	46041782	ALGA0123564	47035782	0,832521579
9	47	ALGA0123564	47035782	ALGA0052693	48020021	0,990851901
9	48	ALGA0052693	48020021	ASGA0042897	49030981	1,77724586
9	49	ASGA0042897	49030981	MARC0091786	50024764	0,378071818
9	50	MARC0091786	50024764	MARC0055383	51113384	1,04478697
9	51	MARC0055383	51113384	ALGA0052956	52177218	0,527754047
9	52	ALGA0052956	52177218	INRA0031800	53008122	0,764796134
9	53	INRA0031800	53008122	ALGA0053005	54010624	0,786126864
9	54	ALGA0053005	54010624	ASGA0043092	55009244	0,528908214
9	55	ASGA0043092	55009244	ALGA0111620	56048240	0,572433902
9	56	ALGA0111620	56048240	ASGA0043133	57027600	0,136012108
9	57	ASGA0043133	57027600	H3GA0027400	58104172	0,058763795
9	58	H3GA0027400	58104172	DIAS0003599	59032592	0,071134204
9	59	DIAS0003599	59032592	MARC0098833	60085650	0,409524412
9	60	MARC0098833	60085650	H3GA0027478	61003307	0,397747723
9	61	H3GA0027478	61003307	DRGA0009378	62083176	0,815910994
9	62	DRGA0009378	62083176	ASGA0085584	63363291	0,323449489
9	63	ASGA0085584	63363291	MARC0056566	64024041	0,502448908
9	64	MARC0056566	64024041	H3GA0027585	65035907	0,316317987
9	65	H3GA0027585	65035907	ASGA0043494	66001271	0,374054543
9	66	ASGA0043494	66001271	ASGA0101793	67063113	0,267235467
9	67	ASGA0101793	67063113	MARC0093683	68195200	0,051447128
9	68	MARC0093683	68195200	ASGA0043556	69016799	0,034597277
9	69	ASGA0043556	69016799	MARC0008535	70035504	0,013148366
9	70	MARC0008535	70035504	ASGA0043606	71170725	0,298734544
9	71	ASGA0043606	71170725	MARC0096579	72053046	0,73829988
9	72	MARC0096579	72053046	H3GA0028846	73040157	0,971738528
9	73	H3GA0028846	73040157	ASGA0045586	74006034	0,179063408
9	74	ASGA0045586	74006034	ALGA0053648	75067877	1,097183755
9	75	ALGA0053648	75067877	ASGA0043688	76041058	0,268728071
9	76	ASGA0043688	76041058	ALGA0053748	77200496	0,107698338
9	77	ALGA0053748	77200496	ALGA0053791	77970228	0,433351221
9	100	H3GA0052731	100019532	ASGA0097916	101128149	0,412790863
9	101	ASGA0097916	101128149	MARC0083389	102081959	0,01296027
9	102	MARC0083389	102081959	MARC0092711	103035428	0,200692946
9	103	MARC0092711	103035428	ASGA0044059	103976159	0,218340029
9	105	MARC0005589	105545798	DRGA0009607	106274400	0,201341664
9	106	DRGA0009607	106274400	ALGA0115087	107057752	0,066144927
9	107	ALGA0115087	107057752	INRA0032183	108009662	0,193311303
9	108	INRA0032183	108009662	ALGA0054310	109096308	0,320188354
9	109	ALGA0054310	109096308	ALGA0054315	110108860	0,007472565
9	110	ALGA0054315	110108860	MARC0032983	111000802	0,193184568
9	111	MARC0032983	111000802	ASGA0044085	112012220	0,104006107
9	112	ASGA0044085	112012220	ASGA0044098	113051200	0,532782018
9	113	ASGA0044098	113051200	MARC0018491	114080740	0,420593778
9	114	MARC0018491	114080740	DRGA0017377	115076491	0,68764149
9	115	DRGA0017377	115076491	MARC0070763	116099220	0,528497986
9	116	MARC0070763	116099220	ALGA0054508	117012701	0,590440475
9	117	ALGA0054508	117012701	ALGA0111383	118454584	0,42412918
9	118	ALGA0111383	118454584	MARC0049995	119023630	1,495839866
9	119	MARC0049995	119023630	ALGA0119542	120039871	0,225361156
9	120	ALGA0119542	120039871	ALGA0054588	121014874	0,900676233
9	121	ALGA0054588	121014874	ALGA0110800	122056207	0,433983988
9	122	ALGA0110800	122056207	H3GA0028062	123319100	0,475290992
9	123	H3GA0028062	123319100	DRGA0009746	124079367	0,543631849
9	124	DRGA0009746	124079367	INRA0032342	125100668	0,707485078
9	125	INRA0032342	125100668	ASGA0044388	126226720	0,872421149
9	126	ASGA0044388	126226720	ALGA0101170	127168595	0,635312482
9	127	ALGA0101170	127168595	ALGA0054784	128025650	0,373960995
9	128	ALGA0054784	128025650	ASGA0044413	129005001	0,476436436
9	129	ASGA0044413	129005001	MARC0017583	130383913	1,972930317
9	130	MARC0017583	130383913	ALGA0054936	131303382	0,903668185
9	131	ALGA0054936	131303382	M1GA0013179	132116061	0,849632041
9	132	M1GA0013179	132116061	ASGA0101051	133026430	0,538600894
9	133	ASGA0101051	133026430	ALGA0055029	134004914	0,882492556
9	134	ALGA0055029	134004914	ASGA0044563	135034104	0,537094979
9	135	ASGA0044563	135034104	ASGA0044615	136006502	0,953457872
9	136	ASGA0044615	136006502	ALGA0055161	137007027	0,878607763
9	137	ALGA0055161	137007027	ALGA0055247	138014373	0,910668972
9	138	ALGA0055247	138014373	ASGA0044774	139005603	2,107990812
9	139	ASGA0044774	139005603	DRGA0009874	140003794	0,910709061
9	140	DRGA0009874	140003794	MARC0070295	141246965	0,691546282
9	141	MARC0070295	141246965	MARC0055757	142114310	1,110461049
9	142	MARC0055757	142114310	MARC0035668	143029683	2,394944114
9	143	MARC0035668	143029683	ASGA0102314	144064214	1,153911891
9	144	ASGA0102314	144064214	ALGA0055615	145001798	1,198946692
9	145	ALGA0055615	145001798	ASGA0045135	145998807	2,591671064
9	146	ASGA0045135	145998807	MARC0100761	147037354	0,868867236
9	147	MARC0100761	147037354	SIRI0000225	148495881	1,55752168
9	148	SIRI0000225	148495881	ASGA0092811	149000274	0,986177909
9	149	ASGA0092811	149000274	ALGA0105376	150215939	1,358981381
9	150	ALGA0105376	150215939	M1GA0013436	151026914	0,906435221
9	151	M1GA0013436	151026914	ASGA0092491	152157565	0,641722029
9	152	ASGA0092491	152157565	MARC0056208	153050155	0,275016524
9	153	MARC0056208	153050155	ASGA0098299	153454578	0,000303169
10	0	ASGA0045619	664729	ASGA0045633	1045768	0,000780632
10	1	ASGA0045633	1045768	ALGA0056232	2079161	0,071230621
10	2	ALGA0056232	2079161	ALGA0108824	3049187	0,746632671
10	3	ALGA0108824	3049187	DRGA0010061	4075891	1,610686398
10	4	DRGA0010061	4075891	MARC0031471	5070137	1,644393958
10	5	MARC0031471	5070137	ASGA0045962	6048687	1,978589713
10	6	ASGA0045962	6048687	ALGA0056570	7015396	1,505330023
10	7	ALGA0056570	7015396	MARC0009476	8003008	2,650971683
10	8	MARC0009476	8003008	ASGA0046156	9003663	2,638217115
10	9	ASGA0046156	9003663	ALGA0056841	10002850	2,698366958
10	10	ALGA0056841	10002850	ALGA0056924	11062697	1,381283809
10	11	ALGA0056924	11062697	ASGA0046408	12003897	2,35738599
10	12	ASGA0046408	12003897	ALGA0057084	13042978	1,407680312
10	13	ALGA0057084	13042978	MARC0060552	14044106	0,923079712
10	14	MARC0060552	14044106	ALGA0057279	15134118	0,255459504
10	15	ALGA0057279	15134118	ASGA0082325	16146266	1,663272392
10	16	ASGA0082325	16146266	ALGA0057373	17018794	0,628559719
10	17	ALGA0057373	17018794	ASGA0046771	18834137	0,735891884
10	18	ASGA0046771	18834137	ASGA0046816	18001886	0,710148819
10	19	ASGA0046816	18001886	ALGA0057505	20017052	1,515736636
10	20	ALGA0057505	20017052	ALGA0116707	21021888	1,227831506
10	21	ALGA0116707	21021888	ALGA0057679	22010713	1,029966883
10	22	ALGA0057679	22010713	ASGA0046986	22070320	0,108849698
10	24	ASGA0046996	24528474	ALGA0106008	25028197	1,218316309
10	25	ALGA0106008	25028197	H3GA0029598	26120414	1,106817082
10	26	H3GA0029598	26120414	ALGA0057868	27129374	1,596444145
10	27	ALGA0057868	27129374	CAPE0000055	28393697	2,639507821
10	28	CAPE0000055	28393697	H3GA0029694	29077126	1,914074483
10	29	H3GA0029694	29077126	H3GA0029711	30114155	2,132689526
10	30	H3GA0029711	30114155	MARC0015244	31124017	0,495457985
10	31	MARC0015244	31124017	ALGA0058051	32008178	0,571684263
10	32	ALGA0058051	32008178	DRGA0010415	33060083	1,107569149
10	33	DRGA0010415	33060083	ALGA0058238	34168331	0,422581811
10	34	ALGA0058238	34168331	ALGA0119795	35527226	0,573196789
10	35	ALGA0119795	35527226	MARC0112126	36136990	0,5580834
10	36	MARC0112126	36136990	MARC0028874	37326100	0,164654309
10	37	MARC0028874	37326100	ASGA0047572	38009455	0,439036307
10	38	ASGA0047572	38009455	MARC0047936	39007437	0,211971521
10	39	MARC0047936	39007437	MARC0097643	40186438	0,497979046
10	40	MARC0097643	40186438	MARC0032910	41291803	0,173382414
10	41	MARC0032910	41291803	MARC0084919	42189441	0,499565058
10	42	MARC0084919	42189441	MARC0033906	43028626	0,220455696
10	43	MARC0033906	43028626	ASGA0047678	44144334	0,892691083
10	44	ASGA0047678	44144334	ASGA0085312	45101309	1,229523257
10	45	ASGA0085312	45101309	ASGA0047761	46084707	0,856653732
10	46	ASGA0047761	46084707	ASGA0047806	47025504	0,90259073
10	47	ASGA0047806	47025504	ASGA0047850	48014763	0,82505698
10	48	ASGA0047850	48014763	ASGA0047944	49079640	0,880432928
10	49	ASGA0047944	49079640	H3GA0030187	50035840	2,024974914
10	50	H3GA0030187	50035840	H3GA0030197	51028164	1,101660073
10	51	H3GA0030197	51028164	ASGA0048129	52025204	1,224186683
10	52	ASGA0048129	52025204	ASGA0082793	53037792	2,616636679
10	53	ASGA0082793	53037792	MARC0105407	54096851	1,716256221
10	54	MARC0105407	54096851	MARC0074336	55089008	0,831440292
10	55	MARC0074336	55089008	ASGA0048247	56024865	0,508374811
10	56	ASGA0048247	56024865	ALGA0059240	57044576	1,265980674
10	57	ALGA0059240	57044576	ASGA0048299	58040881	0,807810873
10	58	ASGA0048299	58040881	MARC0091319	59082877	0,938507252
10	59	MARC0091319	59082877	MARC0030208	60034333	1,782034008
10	60	MARC0030208	60034333	ALGA0059421	61014593	1,248873488
10	61	ALGA0059421	61014593	CASI0010134	62231371	1,562118833
10	62	CASI0010134	62231371	MARC0054602	63088598	1,078913589
10	63	MARC0054602	63088598	ALGA0059594	64062771	1,401002241
10	64	ALGA0059594	64062771	ALGA0059679	65122025	0,644488167
10	65	ALGA0059679	65122025	ALGA0104149	66020622	1,015599629
10	66	ALGA0104149	66020622	ALGA0059770	67065984	1,067397305
10	67	ALGA0059770	67065984	MARC0065561	68132088	1,493617454
10	68	MARC0065561	68132088	DRGA0010671	69031433	1,589480338
10	69	DRGA0010671	69031433	ALGA0059917	70020888	2,312902811
10	70	ALGA0059917	70020888	MARC0030594	70904101	1,516148515
10	72	DRGA0017455	72248720	ASGA0094743	73122633	2,177259102
10	73	ASGA0094743	73122633	MARC0027023	74004427	0,674144526
10	74	MARC0027023	74004427	ASGA0083070	75064259	0,169768748
10	75	ASGA0083070	75064259	MARC0059864	75940391	0,000125793
11	0	MARC0066431	208006	ALGA0060238	1000228	0,028169463
11	1	ALGA0060238	1000228	H3GA0030949	2038539	0,163073351
11	2	H3GA0030949	2038539	MARC0104790	3251630	1,046669228
11	3	MARC0104790	3251630	ALGA0060404	4083792	0,884910933
11	4	ALGA0060404	4083792	ASGA0049437	5016353	0,622968637
11	5	ASGA0049437	5016353	ALGA0060535	6056322	1,172553786
11	6	ALGA0060535	6056322	DRGA0010768	7000946	1,024077988
11	7	DRGA0010768	7000946	INRA0034855	8012239	0,755393287
11	8	INRA0034855	8012239	ALGA0060700	9111029	0,332066393
11	9	ALGA0060700	9111029	INRA0035110	10051760	0,469675884
11	10	INRA0035110	10051760	H3GA0031315	11150563	0,246729657
11	11	H3GA0031315	11150563	DRGA0010836	12061139	1,650674386
11	12	DRGA0010836	12061139	ASGA0049883	13033569	1,172751286
11	13	ASGA0049883	13033569	ASGA0049912	14028142	0,186859087
11	14	ASGA0049912	14028142	MARC0113922	15065868	1,348013113
11	15	MARC0113922	15065868	ASGA0049979	16046333	0,96115831
11	16	ASGA0049979	16046333	ASGA0097471	17133516	1,124633271
11	17	ASGA0097471	17133516	ALGA0061161	18175690	0,778965905
11	18	ALGA0061161	18175690	INRA0035578	19434515	0,731761346
11	19	INRA0035578	19434515	ALGA0061214	20049479	0,755169349
11	20	ALGA0061214	20049479	DIAS0002284	21011462	1,073536005
11	21	DIAS0002284	21011462	ALGA0061341	22033990	1,665256342
11	22	ALGA0061341	22033990	ALGA0061374	23061251	1,462331003
11	23	ALGA0061374	23061251	DRGA0010966	24033785	0,706115543
11	24	DRGA0010966	24033785	ALGA0061510	25001589	1,617160054
11	25	ALGA0061510	25001589	ASGA0050477	26107232	1,075151531
11	26	ASGA0050477	26107232	MARC0008839	27021255	1,030141727
11	27	MARC0008839	27021255	H3GA0031714	28019183	3,064981914
11	28	H3GA0031714	28019183	ALGA0061626	29014105	0,933128611
11	29	ALGA0061626	29014105	ALGA0061762	30218369	0,537370386
11	30	ALGA0061762	30218369	DIAS0001558	31043305	0,271956053
11	31	DIAS0001558	31043305	DRGA0011068	32180984	0,119837787
11	32	DRGA0011068	32180984	DRGA0011102	33006254	0,180136969
11	33	DRGA0011102	33006254	ALGA0061837	34013189	0,070812325
11	34	ALGA0061837	34013189	CASI0009668	35040703	0,085670619
11	35	CASI0009668	35040703	ALGA0113992	36172555	0,078627311
11	36	ALGA0113992	36172555	ALGA0061896	37109307	0,078020383
11	37	ALGA0061896	37109307	ASGA0050659	37398762	0,008073468
11	39	MARC0031099	39252486	ALGA0061922	40075647	0,052052826
11	40	ALGA0061922	40075647	DRGA0011139	41062108	0,018240548
11	41	DRGA0011139	41062108	ALGA0108114	42072634	0,036680046
11	42	ALGA0108114	42072634	MARC0058183	43118196	0,012515661
11	43	MARC0058183	43118196	INRA0036196	44749013	0,083363174
11	44	INRA0036196	44749013	ALGA0062025	45072967	0,283395044
11	45	ALGA0062025	45072967	ALGA0062058	46050226	0,183416089
11	46	ALGA0062058	46050226	ALGA0109406	47014747	0,20887323
11	47	ALGA0109406	47014747	ALGA0062094	48014416	0,126153825
11	48	ALGA0062094	48014416	MARC0069213	49121567	0,209738262
11	49	MARC0069213	49121567	DBKK0000434	50031455	0,785282635
11	50	DBKK0000434	50031455	ALGA0062191	51024403	2,120589165
11	51	ALGA0062191	51024403	ALGA0062229	52047761	0,526009598
11	52	ALGA0062229	52047761	H3GA0031956	53021826	1,056403467
11	53	H3GA0031956	53021826	INRA0036469	54006230	1,39134565
11	54	INRA0036469	54006230	ALGA0062332	55001359	0,771076563
11	55	ALGA0062332	55001359	ASGA0050917	56034371	0,668343768
11	56	ASGA0050917	56034371	H3GA0031993	57041894	0,637032284
11	57	H3GA0031993	57041894	INRA0036652	58007243	0,904052544
11	58	INRA0036652	58007243	INRA0036664	59012574	0,228440617
11	59	INRA0036664	59012574	INRA0036707	60026383	0,702579326
11	60	INRA0036707	60026383	INRA0036742	61052892	0,511468429
11	61	INRA0036742	61052892	M1GA0015156	62019748	0,185144285
11	62	M1GA0015156	62019748	DRGA0011340	63178157	0,086549227
11	63	DRGA0011340	63178157	ALGA0062573	64018740	0,172619358
11	64	ALGA0062573	64018740	MARC0063573	65070411	0,450710545
11	65	MARC0063573	65070411	ALGA0062670	66031053	0,413078847
11	66	ALGA0062670	66031053	ASGA0051087	67039090	0,483958347
11	67	ASGA0051087	67039090	ALGA0062847	68089906	0,86432642
11	68	ALGA0062847	68089906	ASGA0051236	69005136	0,987960154
11	69	ASGA0051236	69005136	MARC0071996	70384747	0,965583632
11	70	MARC0071996	70384747	ALGA0063105	71365108	1,028861047
11	71	ALGA0063105	71365108	ASGA0051420	72053130	0,232031379
11	72	ASGA0051420	72053130	ALGA0103641	73002067	1,142489275
11	73	ALGA0103641	73002067	H3GA0032302	74019999	1,559057883
11	74	H3GA0032302	74019999	ASGA0051626	75009361	1,616326201
11	75	ASGA0051626	75009361	ASGA0051657	76165093	1,655760659
11	76	ASGA0051657	76165093	ASGA0051710	77015017	1,308256566
11	77	ASGA0051710	77015017	H3GA0032491	78138575	1,30643579
11	78	H3GA0032491	78138575	ALGA0063717	79016735	1,489324343
11	79	ALGA0063717	79016735	ASGA0051894	80007010	0,721901007
11	80	ASGA0051894	80007010	DRGA0011530	81016745	2,126969596
11	81	DRGA0011530	81016745	CASI0004788	82019810	0,947139226
11	82	CASI0004788	82019810	ASGA0052127	83011472	0,734678604
11	83	ASGA0052127	83011472	M1GA0015458	84167373	2,142533514
11	84	M1GA0015458	84167373	ASGA0052355	85016603	0,970392559
11	85	ASGA0052355	85016603	ALGA0107558	86035052	0,194117383
11	86	ALGA0107558	86035052	MARC0058097	86552038	0,000165339
12	0	H3GA0055340	79502	ASGA0097765	1573909	0,088012277
12	1	ASGA0097765	1573909	ASGA0052479	2097504	0,105886309
12	2	ASGA0052479	2097504	ASGA0089013	3308664	0,462722381
12	3	ASGA0089013	3308664	H3GA0033022	4021032	2,556197761
12	4	H3GA0033022	4021032	ALGA0064395	5026781	1,154134469
12	5	ALGA0064395	5026781	ISU10000072	6120038	1,11442214
12	6	ISU10000072	6120038	MARC0075255	7009507	2,40776348
12	7	MARC0075255	7009507	ASGA0052835	8013844	1,971608711
12	8	ASGA0052835	8013844	ALGA0064743	9004984	0,793996559
12	9	ALGA0064743	9004984	ASGA0053050	10017988	2,54821517
12	10	ASGA0053050	10017988	H3GA0033448	11015651	2,459785848
12	11	H3GA0033448	11015651	ASGA0053177	12040820	1,659370905
12	12	ASGA0053177	12040820	ASGA0053216	13007194	2,373678297
12	13	ASGA0053216	13007194	MARC0113018	14013189	1,569236365
12	14	MARC0113018	14013189	ASGA0053410	15006310	1,336062059
12	15	ASGA0053410	15006310	MARC0112715	16006733	1,519854346
12	16	MARC0112715	16006733	ALGA0115342	17271348	0,192179432
12	17	ALGA0115342	17271348	MARC0001291	18147178	1,009915998
12	18	MARC0001291	18147178	ASGA0053654	19195079	1,490262018
12	19	ASGA0053654	19195079	DIAS0000118	20266930	1,928162171
12	20	DIAS0000118	20266930	DRGA0011654	21017764	1,748083297
12	21	DRGA0011654	21017764	MARC0027349	22051275	2,57877594
12	22	MARC0027349	22051275	INRA0038788	23072624	1,697475745
12	23	INRA0038788	23072624	ASGA0053778	24025660	2,550408982
12	24	ASGA0053778	24025660	ASGA0085715	25006232	0,719243322
12	25	ASGA0085715	25006232	MARC0049315	26022727	1,073302135
12	26	MARC0049315	26022727	ALGA0065768	27013251	0,848259191
12	27	ALGA0065768	27013251	ALGA0065812	28174949	0,555449473
12	28	ALGA0065812	28174949	CASI0009743	29022063	0,084544669
12	29	CASI0009743	29022063	MARC0083256	30149881	0,065920322
12	30	MARC0083256	30149881	MARC0044696	31037865	0,021396338
12	31	MARC0044696	31037865	MARC0011225	32136826	0,250318675
12	32	MARC0011225	32136826	ALGA0065969	33106203	0,340668243
12	33	ALGA0065969	33106203	ASGA0084073	34087275	0,639483857
12	34	ASGA0084073	34087275	ASGA0054291	35139128	0,730913139
12	35	ASGA0054291	35139128	ALGA0066217	36417990	0,810401607
12	36	ALGA0066217	36417990	DRGA0011742	36622415	0,445976578
12	37	DRGA0011742	36622415	ALGA0066256	38004200	0,549938673
12	38	ALGA0066256	38004200	ASGA0104154	39046315	0,676130718
12	39	ASGA0104154	39046315	MARC0038400	40019047	0,632869374
12	40	MARC0038400	40019047	MARC0015300	41032283	1,074577779
12	41	MARC0015300	41032283	ALGA0110494	42035618	1,075574828
12	42	ALGA0110494	42035618	H3GA0034394	43068568	2,321553562
12	43	H3GA0034394	43068568	H3GA0034462	44080140	2,717653131
12	44	H3GA0034462	44080140	H3GA0034522	45089839	1,510812073
12	45	H3GA0034522	45089839	ALGA0104212	46023473	1,38921457
12	46	ALGA0104212	46023473	ASGA0090140	47002609	0,850334403
12	47	ASGA0090140	47002609	ASGA0102912	48437513	0,971261546
12	48	ASGA0102912	48437513	ASGA0101340	49202373	1,448727196
12	49	ASGA0101340	49202373	ALGA0066706	50043147	4,311036215
12	50	ALGA0066706	50043147	ALGA0066858	51190108	0,927521676
12	51	ALGA0066858	51190108	H3GA0034644	52042303	0,577759118
12	52	H3GA0034644	52042303	ALGA0066917	53007660	1,048822353
12	53	ALGA0066917	53007660	MARC0031605	54003633	0,733440227
12	54	MARC0031605	54003633	H3GA0034704	54713753	0,958949891
12	57	ASGA0094812	57394039	H3GA0034898	58042164	3,4152861
12	58	H3GA0034898	58042164	MARC0039964	59049195	1,513061605
12	59	MARC0039964	59049195	ALGA0102451	60002492	2,109700229
12	60	ALGA0102451	60002492	ASGA0092240	61042519	1,344049665
12	61	ASGA0092240	61042519	MARC0048502	62026594	0,58774757
12	62	MARC0048502	62026594	MARC0114025	63095062	0,374755811
12	63	MARC0114025	63095062	ALGA0067326	63239985	0,000145831
13	0	MARC0027780	88939	H3GA0035163	1022508	0,088418062
13	1	H3GA0035163	1022508	ALGA0067436	2049440	0,680047877
13	2	ALGA0067436	2049440	M1GA0017351	3072331	1,254655035
13	3	M1GA0017351	3072331	ALGA0111439	4600686	1,010008209
13	4	ALGA0111439	4600686	INRA0039430	5013989	0,762584542
13	5	INRA0039430	5013989	ALGA0067602	6000732	2,254018435
13	6	ALGA0067602	6000732	ALGA0067691	7114484	1,302046899
13	7	ALGA0067691	7114484	H3GA0035335	8097606	0,983715596
13	8	H3GA0035335	8097606	MARC0008104	9056247	0,599844803
13	9	MARC0008104	9056247	H3GA0035385	10009490	1,556186882
13	10	H3GA0035385	10009490	ALGA0067910	11143448	1,232757404
13	11	ALGA0067910	11143448	ASGA0104337	12073908	2,279609683
13	12	ASGA0104337	12073908	MARC0015693	13026095	2,090094924
13	13	MARC0015693	13026095	ALGA0103810	14054487	3,369456804
13	14	ALGA0103810	14054487	H3GA0035538	15058867	2,626071869
13	15	H3GA0035538	15058867	MARC0072254	16082398	1,657606157
13	16	MARC0072254	16082398	ALGA0068420	17040484	1,249819537
13	17	ALGA0068420	17040484	MARC0083082	18076357	0,470754845
13	18	MARC0083082	18076357	ALGA0068561	19031430	0,612845995
13	19	ALGA0068561	19031430	ALGA0068636	20267963	1,438219511
13	20	ALGA0068636	20267963	MARC0019484	21009181	0,800741336
13	21	MARC0019484	21009181	ALGA0068748	22030419	0,360189107
13	22	ALGA0068748	22030419	ALGA0068790	23032326	0,378610599
13	23	ALGA0068790	23032326	ALGA0068807	24026709	0,323696358
13	24	ALGA0068807	24026709	ALGA0113149	25073183	0,696836453
13	25	ALGA0113149	25073183	H3GA0035852	26001164	0,92298201
13	26	H3GA0035852	26001164	DIAS0004359	27103555	1,71928352
13	27	DIAS0004359	27103555	DRGA0012234	28078702	1,092031961
13	28	DRGA0012234	28078702	ALGA0069141	29002222	2,121634221
13	29	ALGA0069141	29002222	ALGA0069228	30023501	0,35298347
13	30	ALGA0069228	30023501	ASGA0056991	31098960	1,179054674
13	31	ASGA0056991	31098960	ALGA0069321	32068194	0,936422465
13	32	ALGA0069321	32068194	ISU10000889	33023006	0,592996089
13	33	ISU10000889	33023006	ASGA0102042	34305225	0,140370923
13	34	ASGA0102042	34305225	ASGA0057118	35018578	0,12453457
13	35	ASGA0057118	35018578	H3GA0036168	36016140	0,102527187
13	36	H3GA0036168	36016140	MARC0111700	37122998	0,10016584
13	37	MARC0111700	37122998	DRGA0012293	38085096	0,400345273
13	38	DRGA0012293	38085096	INRA0040046	39012509	0,576719719
13	39	INRA0040046	39012509	ALGA0069655	40050308	0,272245098
13	40	ALGA0069655	40050308	ALGA0102846	41091477	0,369477854
13	41	ALGA0102846	41091477	ALGA0110165	42026635	0,111089404
13	42	ALGA0110165	42026635	ALGA0069724	43007233	0,244921516
13	43	ALGA0069724	43007233	DIAS0003216	44014547	0,331848324
13	44	DIAS0003216	44014547	DRGA0012306	45053798	0,165763218
13	45	DRGA0012306	45053798	ASGA0057414	46015081	0,222554298
13	46	ASGA0057414	46015081	ALGA0069864	47007358	0,088825996
13	47	ALGA0069864	47007358	ALGA0069895	48008516	0,519991299
13	48	ALGA0069895	48008516	ASGA0057446	49008533	0,067337857
13	49	ASGA0057446	49008533	ASGA0089239	50015957	0,420165004
13	50	ASGA0089239	50015957	ASGA0057473	51134534	0,198707073
13	51	ASGA0057473	51134534	ALGA0069988	52016944	0,379332586
13	52	ALGA0069988	52016944	ALGA0070014	53002465	0,177043419
13	53	ALGA0070014	53002465	CASI0009976	54101748	0,107444166
13	54	CASI0009976	54101748	MARC0057078	55049361	0,033516443
13	55	MARC0057078	55049361	INRA0040187	56018886	0,199818974
13	56	INRA0040187	56018886	DRGA0012382	57094972	0,463018089
13	57	DRGA0012382	57094972	ALGA0070187	58006732	0,428615331
13	58	ALGA0070187	58006732	H3GA0036535	59362831	0,767192125
13	59	H3GA0036535	59362831	ALGA0070322	60024211	0,526915898
13	60	ALGA0070322	60024211	ALGA0070390	61014675	0,287046445
13	61	ALGA0070390	61014675	ALGA0111188	62451868	0,143612779
13	62	ALGA0111188	62451868	ASGA0103443	63250705	0,017466277
13	63	ASGA0103443	63250705	ASGA0057808	64033973	0,011998622
13	64	ASGA0057808	64033973	ASGA0057818	65025003	0,017832994
13	65	ASGA0057818	65025003	MARC0072312	66094535	0,027831448
13	66	MARC0072312	66094535	ALGA0070563	67262717	0,01735174
13	67	ALGA0070563	67262717	MARC0016713	68100531	0,02101985
13	68	MARC0016713	68100531	MARC0005034	69080928	0,270262456
13	69	MARC0005034	69080928	MARC0080856	70349883	0,002152823
13	70	MARC0080856	70349883	ASGA0057926	71057553	0,005712743
13	71	ASGA0057926	71057553	ASGA0057953	71998014	0,017463924
13	72	ASGA0057953	71998014	ALGA0070711	73023057	0,172824521
13	73	ALGA0070711	73023057	ALGA0070777	74364519	0,057489713
13	74	ALGA0070777	74364519	ASGA0058032	75066887	0,084847427
13	75	ASGA0058032	75066887	ASGA0085305	76026446	0,157103089
13	76	ASGA0085305	76026446	ALGA0070830	77535708	0,086651015
13	77	ALGA0070830	77535708	ALGA0124516	78016930	0,370916963
13	78	ALGA0124516	78016930	ASGA0096000	79044236	0,079714608
13	79	ASGA0096000	79044236	CASI0010159	80222278	0,092938693
13	80	CASI0010159	80222278	H3GA0036836	81015331	0,118841026
13	81	H3GA0036836	81015331	ALGA0070918	82003709	0,084631083
13	82	ALGA0070918	82003709	MARC0024280	83003977	0,023698285
13	83	MARC0024280	83003977	MARC0114360	84062043	0,355542415
13	84	MARC0114360	84062043	ALGA0071041	85011406	0,095595284
13	85	ALGA0071041	85011406	ASGA0058258	86015154	0,069111151
13	86	ASGA0058258	86015154	M1GA0017618	87583789	0,043611462
13	87	M1GA0017618	87583789	ALGA0071139	88018134	0,107098663
13	88	ALGA0071139	88018134	ALGA0071251	89039069	0,415226574
13	89	ALGA0071251	89039069	ALGA0071287	90039607	0,209345182
13	90	ALGA0071287	90039607	ASGA0058444	90998129	0,059747396
13	91	ASGA0058444	90998129	ALGA0105295	92044292	0,130129836
13	92	ALGA0105295	92044292	ASGA0088975	93191917	0,062122061
13	93	ASGA0088975	93191917	ALGA0071368	94113663	0,030901422
13	94	ALGA0071368	94113663	DRGA0012716	95234336	0,008552877
13	95	DRGA0012716	95234336	INRA0040712	96056270	0,08148541
13	96	INRA0040712	96056270	ASGA0058516	97001113	0,051784835
13	97	ASGA0058516	97001113	MARC0047577	98016719	0,022216881
13	98	MARC0047577	98016719	ASGA0089342	99016394	0,055796578
13	99	ASGA0089342	99016394	ASGA0089428	100163338	0,178968166
13	100	ASGA0089428	100163338	MARC0019493	101029096	0,04748158
13	101	MARC0019493	101029096	H3GA0052895	102306232	0,0370706
13	102	H3GA0052895	102306232	ALGA0071569	103033108	0,040378893
13	103	ALGA0071569	103033108	MARC0067536	103855385	0,177671317
13	105	ALGA0071580	105205803	ALGA0071590	105621792	0,080864399
13	107	DRGA0012781	107152066	ALGA0071611	108017360	0,132626409
13	108	ALGA0071611	108017360	ASGA0101504	109045658	0,003305884
13	109	ASGA0101504	109045658	MARC0024286	110176644	0,004216861
13	110	MARC0024286	110176644	ALGA0107456	111674689	0,002929517
13	111	ALGA0107456	111674689	ASGA0058653	112066136	0,004009855
13	112	ASGA0058653	112066136	ALGA0104023	113026364	0,094510328
13	113	ALGA0104023	113026364	INRA0040818	114482305	0,016043039
13	114	INRA0040818	114482305	ASGA0058664	115027431	0,049113264
13	115	ASGA0058664	115027431	MARC0032428	116052233	0,049067905
13	116	MARC0032428	116052233	MARC0103962	117053672	0,039585972
13	117	MARC0103962	117053672	ASGA0087994	118012221	0,004435447
13	118	ASGA0087994	118012221	ASGA0058676	118998431	0,352298706
13	119	ASGA0058676	118998431	ASGA0058682	120017132	0,137980431
13	120	ASGA0058682	120017132	ASGA0058686	121697253	0,011154323
13	121	ASGA0058686	121697253	ALGA0071737	122042291	0,079404363
13	122	ALGA0071737	122042291	DRGA0012827	123011640	0,114319495
13	123	DRGA0012827	123011640	ASGA0058707	124021372	0,010917233
13	124	ASGA0058707	124021372	ASGA0058715	125060509	0,068729511
13	125	ASGA0058715	125060509	H3GA0037207	126129993	0,058621789
13	126	H3GA0037207	126129993	ALGA0071814	127026543	0,327653519
13	127	ALGA0071814	127026543	INRA0040909	127884497	0,052256147
13	129	ASGA0058741	129181026	MARC0081117	130011769	0,181475754
13	130	MARC0081117	130011769	ALGA0071838	131037563	0,041751731
13	131	ALGA0071838	131037563	MARC0007210	132017643	0,236786148
13	132	MARC0007210	132017643	ALGA0071884	133540312	0,270279183
13	133	ALGA0071884	133540312	ALGA0071902	134276098	0,165798926
13	134	ALGA0071902	134276098	DRGA0012853	135056309	0,325880053
13	135	DRGA0012853	135056309	ASGA0058793	136017764	0,384282632
13	136	ASGA0058793	136017764	ALGA0071935	137841013	0,210627545
13	137	ALGA0071935	137841013	ASGA0058810	138039183	0,068311332
13	138	ASGA0058810	138039183	ASGA0058822	139142736	0,226639987
13	139	ASGA0058822	139142736	MARC0065261	140032848	0,812041898
13	140	MARC0065261	140032848	H3GA0037274	141032836	0,445835534
13	141	H3GA0037274	141032836	MARC0063752	142131038	0,33452511
13	142	MARC0063752	142131038	H3GA0037319	143281651	0,27941957
13	143	H3GA0037319	143281651	ALGA0072071	144065180	0,170299744
13	144	ALGA0072071	144065180	ALGA0106330	145009805	0,162988719
13	145	ALGA0106330	145009805	ALGA0105068	146120125	0,061212175
13	146	ALGA0105068	146120125	H3GA0037409	147249620	0,276074513
13	147	H3GA0037409	147249620	MARC0031951	148020127	0,200936091
13	148	MARC0031951	148020127	MARC0069889	149238241	0,104430441
13	149	MARC0069889	149238241	ALGA0072222	150022400	0,188562185
13	150	ALGA0072222	150022400	ALGA0072255	151109312	0,133961007
13	151	ALGA0072255	151109312	ALGA0072263	152053701	0,023528568
13	152	ALGA0072263	152053701	ALGA0105272	153245989	0,136693652
13	153	ALGA0105272	153245989	MARC0015993	154021170	0,018968828
13	154	MARC0015993	154021170	ALGA0072321	155299054	0,029763333
13	155	ALGA0072321	155299054	MARC0086380	156360596	0,23711746
13	156	MARC0086380	156360596	ALGA0072350	157024403	0,094444688
13	157	ALGA0072350	157024403	ALGA0072378	158162478	0,078219375
13	158	ALGA0072378	158162478	ALGA0072415	159350756	0,073545179
13	159	ALGA0072415	159350756	ASGA0059153	160014224	0,248475451
13	160	ASGA0059153	160014224	ASGA0059166	161008278	0,369875434
13	161	ASGA0059166	161008278	H3GA0037527	162011185	0,026942632
13	162	H3GA0037527	162011185	ALGA0106432	163002035	0,360546906
13	163	ALGA0106432	163002035	SIRI0001189	164327059	0,002603193
13	164	SIRI0001189	164327059	ASGA0102321	165058078	0,001546826
13	165	ASGA0102321	165058078	ASGA0059224	166070864	0,003089754
13	166	ASGA0059224	166070864	ASGA0059235	167022760	1,331024112
13	167	ASGA0059235	167022760	ALGA0072608	168097806	0,029645869
13	168	ALGA0072608	168097806	DRGA0012996	169000579	0,074249727
13	169	DRGA0012996	169000579	ASGA0059258	170055214	0,031834351
13	170	ASGA0059258	170055214	ALGA0124066	170572438	0,031450752
13	172	H3GA0037587	172071523	H3GA0037597	173078781	0,008732243
13	173	H3GA0037597	173078781	MARC0051327	174247801	0,014266202
13	174	MARC0051327	174247801	ASGA0059283	175005291	0,008490664
13	175	ASGA0059283	175005291	H3GA0037616	176029424	0,012528911
13	176	H3GA0037616	176029424	MARC0067937	176997245	0,009760835
13	177	MARC0067937	176997245	MARC0093055	177999254	0,009438275
13	178	MARC0093055	177999254	ALGA0072799	179045118	0,022678914
13	179	ALGA0072799	179045118	ALGA0072817	180078826	0,325737994
13	180	ALGA0072817	180078826	MARC0071551	181014066	0,011690037
13	181	MARC0071551	181014066	MARC0067784	182364573	0,008971303
13	182	MARC0067784	182364573	DRGA0013118	183007199	0,067045878
13	183	DRGA0013118	183007199	BGIS0000069	184018627	0,165668493
13	184	BGIS0000069	184018627	ALGA0072881	185106360	0,057550086
13	185	ALGA0072881	185106360	ASGA0059371	186001107	0,315793974
13	186	ASGA0059371	186001107	DRGA0013176	187024787	0,378756133
13	187	DRGA0013176	187024787	ASGA0101548	188095940	1,328538921
13	188	ASGA0101548	188095940	ALGA0108757	189125669	0,860622395
13	189	ALGA0108757	189125669	DRGA0013255	190029235	0,790524428
13	190	DRGA0013255	190029235	ASGA0059502	191101378	0,475767896
13	191	ASGA0059502	191101378	ALGA0110171	192020407	0,271736315
13	192	ALGA0110171	192020407	DIAS0002702	192997770	0,316585676
13	193	DIAS0002702	192997770	ALGA0073287	194292500	0,327596466
13	194	ALGA0073287	194292500	DRGA0013316	195007274	0,179400847
13	195	DRGA0013316	195007274	ALGA0109927	196079847	0,264557793
13	196	ALGA0109927	196079847	ASGA0091031	197079707	0,976135586
13	197	ASGA0091031	197079707	DRGA0013357	198165206	0,545772685
13	198	DRGA0013357	198165206	DIAS0003254	199017905	1,45366757
13	199	DIAS0003254	199017905	ASGA0059692	200014025	1,056426614
13	200	ASGA0059692	200014025	DRGA0017341	201499301	1,233396926
13	201	DRGA0017341	201499301	ASGA0105649	202108698	0,700615021
13	202	ASGA0105649	202108698	ALGA0073558	203102841	1,393653984
13	203	ALGA0073558	203102841	ALGA0073589	204056367	1,195898598
13	204	ALGA0073589	204056367	ALGA0110019	205022285	0,491254398
13	205	ALGA0110019	205022285	H3GA0037864	206206322	3,929586735
13	206	H3GA0037864	206206322	MARC0078977	207355799	2,137006854
13	207	MARC0078977	207355799	ASGA0059903	208034723	3,231344056
13	208	ASGA0059903	208034723	MARC0039068	209095174	1,286396506
13	209	MARC0039068	209095174	INRA0041616	210026312	1,469238892
13	210	INRA0041616	210026312	ALGA0073839	211048314	2,661265119
13	211	ALGA0073839	211048314	ASGA0060079	212011618	0,470044399
13	212	ASGA0060079	212011618	ALGA0122043	213557881	2,151106324
13	213	ALGA0122043	213557881	ASGA0060169	214005140	2,467323177
13	214	ASGA0060169	214005140	MARC0042450	215012282	0,888658695
13	215	MARC0042450	215012282	M1GA0017971	216250186	0,413965134
13	216	M1GA0017971	216250186	ASGA0060262	216426000	0,002971833
14	0	H3GA0038239	167845	H3GA0038277	1000181	0,227224312
14	1	H3GA0038277	1000181	ASGA0060441	2036624	4,93655908
14	2	ASGA0060441	2036624	ASGA0060483	3034421	1,982485893
14	3	ASGA0060483	3034421	MARC0057244	4242123	6,713224551
14	4	MARC0057244	4242123	INRA0042104	5009281	3,669156114
14	5	INRA0042104	5009281	ASGA0060733	6036903	2,298165721
14	6	ASGA0060733	6036903	ALGA0074698	7028801	1,950152284
14	7	ALGA0074698	7028801	ALGA0074792	8423533	1,359437902
14	8	ALGA0074792	8423533	H3GA0038726	9010230	2,252162662
14	9	H3GA0038726	9010230	ALGA0074961	10012490	1,422714954
14	10	ALGA0074961	10012490	ASGA0061167	11022529	1,466458249
14	11	ASGA0061167	11022529	ASGA0061295	12010383	2,810454431
14	12	ASGA0061295	12010383	ALGA0075408	13161654	1,369920402
14	13	ALGA0075408	13161654	MARC0059412	14005194	0,481571912
14	14	MARC0059412	14005194	ASGA0061613	15020070	0,866998795
14	15	ASGA0061613	15020070	MARC0001440	16112775	0,658486483
14	16	MARC0001440	16112775	M1GA0018312	17101544	0,76514587
14	17	M1GA0018312	17101544	ALGA0075810	18052581	1,081249957
14	18	ALGA0075810	18052581	ALGA0075721	19012273	0,969013112
14	19	ALGA0075721	19012273	ALGA0075909	20034189	0,578126277
14	20	ALGA0075909	20034189	ALGA0075946	21017604	0,361523911
14	21	ALGA0075946	21017604	MARC0039831	22000499	0,249587471
14	22	MARC0039831	22000499	H3GA0039302	23027457	1,158824165
14	23	H3GA0039302	23027457	ALGA0076158	24039632	0,523390955
14	24	ALGA0076158	24039632	ASGA0062133	25077228	0,970861251
14	25	ASGA0062133	25077228	ALGA0076331	25999668	1,286974715
14	26	ALGA0076331	25999668	M1GA0018444	27153172	0,56125361
14	27	M1GA0018444	27153172	ALGA0076463	28021727	0,918263754
14	28	ALGA0076463	28021727	ALGA0117351	29013031	1,306030136
14	29	ALGA0117351	29013031	ASGA0062448	30179889	1,412610002
14	30	ASGA0062448	30179889	INRA0043392	31036695	0,440435145
14	31	INRA0043392	31036695	MARC0010192	32000259	0,269303338
14	32	MARC0010192	32000259	MARC0066323	33040198	0,589544336
14	33	MARC0066323	33040198	INRA0043463	34028866	0,964005372
14	34	INRA0043463	34028866	MARC0089817	35036848	0,152285388
14	35	MARC0089817	35036848	INRA0043545	36026991	0,309904845
14	36	INRA0043545	36026991	H3GA0039739	37100789	0,106301271
14	37	H3GA0039739	37100789	MARC0021629	38017404	0,65415966
14	38	MARC0021629	38017404	ASGA0062747	39015629	0,424861498
14	39	ASGA0062747	39015629	MARC0022467	40032202	0,792518777
14	40	MARC0022467	40032202	ASGA0062844	41000376	0,432547193
14	41	ASGA0062844	41000376	ASGA0062912	42013177	0,155539688
14	42	ASGA0062912	42013177	MARC0008656	43070811	0,063006281
14	43	MARC0008656	43070811	INRA0043761	44011983	0,27954257
14	44	INRA0043761	44011983	ALGA0077202	45068764	0,102161242
14	45	ALGA0077202	45068764	DIAS0002907	46043439	0,255618278
14	46	DIAS0002907	46043439	INRA0043885	47010896	0,086957507
14	47	INRA0043885	47010896	MARC0002883	48033301	0,579929809
14	48	MARC0002883	48033301	H3GA0040076	49089447	0,239528252
14	49	H3GA0040076	49089447	MARC0042884	50012997	0,184554124
14	50	MARC0042884	50012997	ALGA0077463	51006694	0,069759213
14	51	ALGA0077463	51006694	INRA0044020	52003103	0,059106017
14	52	INRA0044020	52003103	ALGA0077541	53021844	0,041731692
14	53	ALGA0077541	53021844	MARC0042981	54006581	0,060089076
14	54	MARC0042981	54006581	ASGA0063397	55036020	0,014932292
14	55	ASGA0063397	55036020	DRGA0013828	56002473	0,080002308
14	56	DRGA0013828	56002473	H3GA0040242	57113686	0,028552823
14	57	H3GA0040242	57113686	DRGA0013850	58074274	0,184994278
14	58	DRGA0013850	58074274	H3GA0040291	59004595	0,202908862
14	59	H3GA0040291	59004595	ALGA0077802	60106278	0,02443826
14	60	ALGA0077802	60106278	ASGA0063616	61003207	0,573807444
14	61	ASGA0063616	61003207	ASGA0063732	62024435	0,230638308
14	62	ASGA0063732	62024435	DRGA0013913	63006966	0,126161909
14	63	DRGA0013913	63006966	ALGA0078053	64014394	0,488731447
14	64	ALGA0078053	64014394	ASGA0063911	65015603	0,268453533
14	65	ASGA0063911	65015603	ALGA0078206	66049762	0,064961461
14	66	ALGA0078206	66049762	INRA0044467	67012779	0,200589286
14	67	INRA0044467	67012779	DRGA0013948	68005023	0,106612844
14	68	DRGA0013948	68005023	ASGA0064127	69015482	0,266970043
14	69	ASGA0064127	69015482	ALGA0078432	70019958	0,087795007
14	70	ALGA0078432	70019958	ASGA0064180	71155797	0,046015146
14	71	ASGA0064180	71155797	ASGA0064202	72010321	0,104842053
14	72	ASGA0064202	72010321	ALGA0078551	73021315	0,007641224
14	73	ALGA0078551	73021315	DRGA0014041	74155370	0,207933096
14	74	DRGA0014041	74155370	ASGA0064268	75048108	0,594313466
14	75	ASGA0064268	75048108	ALGA0078662	76005264	0,056183776
14	76	ALGA0078662	76005264	H3GA0040825	77013888	0,148451337
14	77	H3GA0040825	77013888	ALGA0079530	78011535	0,129415119
14	78	ALGA0079530	78011535	MARC0042557	79023018	0,288718289
14	79	MARC0042557	79023018	ASGA0064464	80010535	0,783595815
14	80	ASGA0064464	80010535	H3GA0041023	81000356	0,702538426
14	81	H3GA0041023	81000356	DIAS0003347	82017521	0,130551224
14	82	DIAS0003347	82017521	INRA0045038	83128477	0,066204574
14	83	INRA0045038	83128477	ALGA0079090	84042439	0,279419029
14	84	ALGA0079090	84042439	H3GA0041097	85028953	0,125015411
14	85	H3GA0041097	85028953	MARC0024510	86172706	0,166223184
14	86	MARC0024510	86172706	H3GA0041116	87034503	0,571952824
14	87	H3GA0041116	87034503	INRA0045215	88077735	0,437755459
14	88	INRA0045215	88077735	ALGA0079296	89013097	0,632329325
14	89	ALGA0079296	89013097	ASGA0064826	90035986	0,12206601
14	90	ASGA0064826	90035986	H3GA0041235	91013066	0,129459472
14	91	H3GA0041235	91013066	ALGA0079399	92014581	0,108368849
14	92	ALGA0079399	92014581	H3GA0041247	93096651	0,294889477
14	93	H3GA0041247	93096651	MARC0018329	94036401	0,230789615
14	94	MARC0018329	94036401	ALGA0079497	95195496	0,047692718
14	95	ALGA0079497	95195496	INRA0045543	96103451	0,45718135
14	96	INRA0045543	96103451	ASGA0065116	97018128	0,176987363
14	97	ASGA0065116	97018128	ALGA0079832	98020117	0,71743125
14	98	ALGA0079832	98020117	ASGA0065288	99221916	0,262459916
14	99	ASGA0065288	99221916	MARC0087847	100004352	0,905913822
14	100	MARC0087847	100004352	DRGA0014281	101124119	0,15734072
14	101	DRGA0014281	101124119	ALGA0080038	102136878	0,026964987
14	102	ALGA0080038	102136878	ASGA0065430	103045309	0,078305956
14	103	ASGA0065430	103045309	ASGA0065448	104029253	0,058837329
14	104	ASGA0065448	104029253	DRGA0014351	105006631	0,064735833
14	105	DRGA0014351	105006631	DRGA0014372	106074877	0,016861839
14	106	DRGA0014372	106074877	ASGA0065523	107245669	0,176987481
14	107	ASGA0065523	107245669	DRGA0014408	108070980	0,274006584
14	108	DRGA0014408	108070980	M1GA0018983	109016085	0,33810145
14	109	M1GA0018983	109016085	H3GA0041716	110103413	0,597881791
14	110	H3GA0041716	110103413	ALGA0080501	111127741	0,335966672
14	111	ALGA0080501	111127741	DIAS0001074	112062624	0,413566706
14	112	DIAS0001074	112062624	ALGA0080609	113018677	0,349130422
14	113	ALGA0080609	113018677	BGIS0007629	114007859	0,219216434
14	114	BGIS0007629	114007859	ALGA0080715	115013554	0,230754801
14	115	ALGA0080715	115013554	DRGA0014459	116309545	0,164650991
14	116	DRGA0014459	116309545	ALGA0080831	117011153	0,849228976
14	117	ALGA0080831	117011153	ASGA0065976	118017826	0,369318383
14	118	ASGA0065976	118017826	ALGA0081018	119189483	0,717148801
14	119	ALGA0081018	119189483	ASGA0066073	120063463	0,150599631
14	120	ASGA0066073	120063463	CASI0010164	121305916	0,535389409
14	121	CASI0010164	121305916	ASGA0066144	122072563	0,696073484
14	122	ASGA0066144	122072563	ASGA0066174	123083682	0,089434076
14	123	ASGA0066174	123083682	ALGA0081207	124020336	0,222149935
14	124	ALGA0081207	124020336	INRA0046829	125125697	0,94682238
14	125	INRA0046829	125125697	ASGA0066289	126053977	0,770443171
14	126	ASGA0066289	126053977	ASGA0066314	127001828	0,506720696
14	127	ASGA0066314	127001828	INRA0046992	128001688	0,27698446
14	128	INRA0046992	128001688	ALGA0081389	129315483	0,471939344
14	129	ALGA0081389	129315483	MARC0111029	130079124	0,332245709
14	130	MARC0111029	130079124	ALGA0081442	131033758	1,170233627
14	131	ALGA0081442	131033758	ASGA0066409	132022319	0,525090603
14	132	ASGA0066409	132022319	INRA0047219	133031184	1,254208074
14	133	INRA0047219	133031184	MARC0083670	134026947	0,65940446
14	134	MARC0083670	134026947	INRA0047386	135016019	1,439756865
14	135	INRA0047386	135016019	ASGA0066695	136018609	2,341203802
14	136	ASGA0066695	136018609	H3GA0042485	137063119	1,130430631
14	137	H3GA0042485	137063119	BGIS0001808	138031007	1,585093959
14	138	BGIS0001808	138031007	ASGA0066932	139040157	0,973955078
14	139	ASGA0066932	139040157	H3GA0042636	140004840	1,504290999
14	140	H3GA0042636	140004840	DRGA0014704	141004641	1,208722498
14	141	DRGA0014704	141004641	ALGA0082454	142014167	1,628458191
14	142	ALGA0082454	142014167	H3GA0042844	143051194	2,834912615
14	143	H3GA0042844	143051194	MARC0034735	144001271	1,986645884
14	144	MARC0034735	144001271	MARC0078149	145001826	2,404493369
14	145	MARC0078149	145001826	H3GA0043049	146042948	3,729203679
14	146	H3GA0043049	146042948	MARC0056676	147003080	1,597523545
14	147	MARC0056676	147003080	H3GA0043246	148003749	1,465343885
14	148	H3GA0043246	148003749	ALGA0083116	149002010	0,962473994
14	149	ALGA0083116	149002010	M1GA0019802	150010047	3,185060308
14	150	M1GA0019802	150010047	M1GA0019872	151015261	1,066228431
[truncated: 372 more rows]
